# Supplementary material for: Ethyl 8,13-dioxa-21-aza­penta­cyclo­[18.5.1.02,7.014,19.021,25]hexa­cosa-2(7),3,5,14,16,18-hexa­ene-26-carboxyl­ate
Source: Acta Crystallogr Sect E Struct Rep Online. 2012 Dec 5;69(Pt 1):o25. doi: 10.1107/S1600536812049094 (PMC3588371; doi:10.1107/S1600536812049094)
Supplement: Supplementary file 1 [file e-69-00o25-sup1.cif]

##############################################################################
#                                                                            #
# This CIF contains the data in a paper accepted for publication in          #
# Acta Crystallographica Section E. It conforms to the requirements of       #
# Notes for Authors for Acta Crystallographica Section E, and has been       #
# peer reviewed under the auspices of the IUCr Commission on Journals.       #
#                                                                            #
# Full details of the Crystallographic Information File format               #
# are given in the paper "The Crystallographic Information File (CIF):       #
# a New Standard Archive File for Crystallography" by S. R. Hall, F. H.      #
# Allen and I. D. Brown [Acta Cryst. (1991), A47, 655-685].                  #
#                                                                            #
# The current version of the core CIF dictionary is obtainable from          #
# ftp://ftp.iucr.org/pub/cif_core.dic.                                       #
#                                                                            #
# Software is freely available for graphical display of the structure(s)     #
# in this CIF. For information consult the CIF software page                 #
# http://www.iucr.org/resources/cif/software.                                #
#                                                                            #
# This file may be used for bona fide research purposes within the           #
# scientific community so long as proper attribution is given to the journal # 
# article from which it was obtained.                                        #
#                                                                            #
##############################################################################
data_global
_audit_creation_method     SHELXL-97
_journal_date_recd_electronic     2012-11-16
_journal_date_accepted     2012-11-29
_journal_name_full     'Acta Crystallographica, Section E'
_journal_year     2013
_journal_volume     69
_journal_issue      1
_journal_page_first     o25
_journal_page_last     o25
_journal_paper_category     QO
_journal_paper_doi     10.1107/S1600536812049094
_journal_coeditor_code     PV2608
_publ_contact_author_name     'Devadasan Velmurugan'
_publ_contact_author_address
;
CAS in Crystallography and Biophysics
University of madras
Maraimalai campus(guindy campus)
Chennai 600 025
India
;
_publ_contact_author_email     'shirai2011@gmail.com'
_publ_contact_author_fax     '044 091 2499 3057'
_publ_contact_author_phone     '044 091 24484170'
_publ_section_title
;\
Ethyl
8,13-dioxa-21-azapentacyclo[18.5.1.0^2,7^.0^14,19^.0^21,25^]hexacosa-2(7),3,\
5,14,16,18-hexaene-26-carboxylate
;
loop_
    _publ_author_name
    _publ_author_address
    'Sibi Narayanan'
;
Centre of Advanced Study in Crystallography and Biophysics
University of Madras
Guindy Campus
Chennai 600 025
India
;
    'Thothadri Srinivasan'
;
Centre of Advanced Study in Crystallography and Biophysics
University of Madras
Guindy Campus
Chennai 600 025
India
;
    'Santhanagopalan Purushothaman'
;
Department of Organic Chemistry
University of Madras
Guindy Campus
Chennai 600 025
India
;
    'Raghavachary Raghunathan'
;
Department of Organic Chemistry
University of Madras
Guindy Campus
Chennai 600 025
India
;
    'Devadasan Velmurugan'
;
Centre of Advanced Study in Crystallography and Biophysics
University of Madras
Guindy Campus
Chennai 600 025
India
;
data_I
_audit_creation_method     SHELXL-97
_chemical_name_systematic
;
Ethyl 8,13-dioxa-21-azapentacyclo[18.5.1.0^2,7^.0^14,19^.0^21,25^]hexacosa-
2(7),3,5,14,16,18-hexaene-26-carboxylate
;
_chemical_name_common     ?
_chemical_formula_moiety     'C26 H31 N O4'
_chemical_formula_sum     'C26 H31 N O4'
_chemical_formula_iupac     'C26 H31 N O4'
_chemical_formula_weight     421.52
_chemical_melting_point     ?
_symmetry_cell_setting     monoclinic
_symmetry_space_group_name_H-M     'P 21/c'
_symmetry_space_group_name_Hall     '-P 2ybc'
loop_
    _symmetry_equiv_pos_as_xyz
    'x, y, z'
    '-x, y+1/2, -z+1/2'
    '-x, -y, -z'
    'x, -y-1/2, z-1/2'
_cell_length_a     10.4784(5)
_cell_length_b     10.2624(4)
_cell_length_c     21.0937(10)
_cell_angle_alpha     90.00
_cell_angle_beta     95.350(3)
_cell_angle_gamma     90.00
_cell_volume     2258.40(18)
_cell_formula_units_Z     4
_cell_measurement_reflns_used     5598
_cell_measurement_theta_min     1.9
_cell_measurement_theta_max     28.3
_cell_measurement_temperature     293(2)
_exptl_crystal_description     'Block'
_exptl_crystal_colour     'Colorless'
_exptl_crystal_size_max     0.25
_exptl_crystal_size_mid     0.22
_exptl_crystal_size_min     0.19
_exptl_crystal_density_diffrn     1.240
_exptl_crystal_density_meas     ?
_exptl_crystal_density_method     'not measured'
_exptl_crystal_F_000     904
_exptl_absorpt_coefficient_mu     0.083
_exptl_absorpt_correction_type     multi-scan
_exptl_absorpt_process_details     '(SADABS; Bruker, 2008)'
_exptl_absorpt_correction_T_min     0.979
_exptl_absorpt_correction_T_max     0.984
_exptl_special_details
;
;
_diffrn_ambient_temperature     293(2)
_diffrn_radiation_type     MoK\a
_diffrn_radiation_wavelength     0.71073
_diffrn_radiation_source     'fine-focus sealed tube'
_diffrn_radiation_monochromator     graphite
_diffrn_measurement_device_type     'Bruker APEXII CCD area-detector'
_diffrn_measurement_method     '\w and \f scans'
_diffrn_detector_area_resol_mean     ?
_diffrn_reflns_number     20978
_diffrn_reflns_av_R_equivalents     0.0306
_diffrn_reflns_av_sigmaI/netI     0.0345
_diffrn_reflns_theta_min     1.94
_diffrn_reflns_theta_max     28.33
_diffrn_reflns_theta_full     28.33
_diffrn_measured_fraction_theta_max     0.994
_diffrn_measured_fraction_theta_full     0.994
_diffrn_reflns_limit_h_min     -13
_diffrn_reflns_limit_h_max     11
_diffrn_reflns_limit_k_min     -13
_diffrn_reflns_limit_k_max     13
_diffrn_reflns_limit_l_min     -25
_diffrn_reflns_limit_l_max     28
_diffrn_standards_number     0
_diffrn_standards_interval_count     ?
_diffrn_standards_interval_time     ?
_diffrn_standards_decay_%     ?
_refine_special_details
;
Refinement of <i>F</i>^2^ against ALL reflections. The weighted <i>R</i>-factor
<i>wR</i> and goodness of fit <i>S</i> are based on <i>F</i>^2^, conventional
<i>R</i>-factors <i>R</i> are based on <i>F</i>, with <i>F</i> set to zero for
negative <i>F</i>^2^. The threshold expression of <i>F</i>^2^ >
\s(<i>F</i>^2^) is used only for calculating <i>R</i>-factors(gt) <i>etc</i>.
and is not relevant to the choice of reflections for refinement.
<i>R</i>-factors based on <i>F</i>^2^ are statistically about twice as large
as those based on <i>F</i>, and <i>R</i>- factors based on ALL data will be
even larger.
;
_reflns_number_total     5598
_reflns_number_gt     3092
_reflns_threshold_expression     I>2\s(I)
_refine_ls_structure_factor_coef     Fsqd
_refine_ls_matrix_type     full
_refine_ls_R_factor_all     0.1087
_refine_ls_R_factor_gt     0.0571
_refine_ls_wR_factor_gt     0.1487
_refine_ls_wR_factor_ref     0.1802
_refine_ls_goodness_of_fit_ref     1.017
_refine_ls_restrained_S_all     1.017
_refine_ls_number_reflns     5598
_refine_ls_number_parameters     281
_refine_ls_number_restraints     0
_refine_ls_hydrogen_treatment     constr
_refine_ls_weighting_scheme     calc
_refine_ls_weighting_details
         'calc w=1/[\s^2^(Fo^2^)+(0.0815P)^2^+0.4765P] where P=(Fo^2^+2Fc^2^)/3'
_atom_sites_solution_hydrogens     geom
_atom_sites_solution_primary     direct
_atom_sites_solution_secondary     difmap
_refine_ls_shift/su_max     0.000
_refine_ls_shift/su_mean     0.000
_refine_diff_density_max     0.353
_refine_diff_density_min     -0.233
_refine_ls_extinction_method     none
_refine_ls_extinction_coef     ?
loop_
    _atom_type_symbol
    _atom_type_description
    _atom_type_scat_dispersion_real
    _atom_type_scat_dispersion_imag
    _atom_type_scat_source
    'C' 'C' 0.0033 0.0016
                         'International Tables Vol C Tables 4.2.6.8 and 6.1.1.4'
    'H' 'H' 0.0000 0.0000
                         'International Tables Vol C Tables 4.2.6.8 and 6.1.1.4'
    'N' 'N' 0.0061 0.0033
                         'International Tables Vol C Tables 4.2.6.8 and 6.1.1.4'
    'O' 'O' 0.0106 0.0060
                         'International Tables Vol C Tables 4.2.6.8 and 6.1.1.4'
_computing_data_collection     'APEX2 (Bruker, 2008)'
_computing_cell_refinement     'SAINT (Bruker, 2008)'
_computing_data_reduction     'SAINT (Bruker, 2008)'
_computing_structure_solution     'SHELXS97 (Sheldrick, 2008)'
_computing_structure_refinement     'SHELXL97 (Sheldrick, 2008)'
_computing_molecular_graphics     'ORTEP-3 (Farrugia, 2012)'
_computing_publication_material
                            'SHELXL97 (Sheldrick, 2008) and PLATON (Spek, 2009)'
loop_
    _atom_site_type_symbol
    _atom_site_label
    _atom_site_fract_x
    _atom_site_fract_y
    _atom_site_fract_z
    _atom_site_U_iso_or_equiv
    _atom_site_adp_type
    _atom_site_calc_flag
    _atom_site_refinement_flags
    _atom_site_occupancy
    _atom_site_symmetry_multiplicity
    _atom_site_disorder_assembly
    _atom_site_disorder_group
    C C1 0.8192(2) 0.3134(2) 0.22908(12) 0.0675(6) Uani d . 1 1 . .
    H H1A 0.8905 0.2679 0.2129 0.081 Uiso calc R 1 1 . .
    H H1B 0.8112 0.2856 0.2725 0.081 Uiso calc R 1 1 . .
    C C2 0.8361(3) 0.4599(3) 0.22534(16) 0.0992(10) Uani d . 1 1 . .
    H H2A 0.8050 0.5013 0.2623 0.119 Uiso calc R 1 1 . .
    H H2B 0.9261 0.4812 0.2245 0.119 Uiso calc R 1 1 . .
    C C3 0.7632(3) 0.5066(2) 0.16699(14) 0.0835(8) Uani d . 1 1 . .
    H H3A 0.8199 0.5460 0.1386 0.100 Uiso calc R 1 1 . .
    H H3B 0.6999 0.5705 0.1769 0.100 Uiso calc R 1 1 . .
    C C4 0.6989(2) 0.38673(18) 0.13682(10) 0.0549(5) Uani d . 1 1 . .
    H H4 0.6104 0.4070 0.1207 0.066 Uiso calc R 1 1 . .
    C C5 0.7702(2) 0.32113(19) 0.08370(10) 0.0530(5) Uani d . 1 1 . .
    H H5 0.8609 0.3446 0.0914 0.064 Uiso calc R 1 1 . .
    C C6 0.75954(17) 0.17292(18) 0.09547(9) 0.0456(4) Uani d . 1 1 . .
    H H6 0.7077 0.1345 0.0591 0.055 Uiso calc R 1 1 . .
    C C7 0.67976(17) 0.16759(17) 0.15509(9) 0.0448(4) Uani d . 1 1 . .
    H H7 0.5906 0.1727 0.1366 0.054 Uiso calc R 1 1 . .
    C C8 0.68313(18) 0.04520(18) 0.19466(9) 0.0485(5) Uani d . 1 1 . .
    C C9 0.7948(2) -0.0100(2) 0.22369(11) 0.0618(6) Uani d . 1 1 . .
    H H9 0.8724 0.0329 0.2213 0.074 Uiso calc R 1 1 . .
    C C10 0.7937(2) -0.1271(2) 0.25608(11) 0.0709(6) Uani d . 1 1 . .
    H H10 0.8698 -0.1622 0.2749 0.085 Uiso calc R 1 1 . .
    C C11 0.6808(3) -0.1907(2) 0.26029(11) 0.0721(7) Uani d . 1 1 . .
    H H11 0.6803 -0.2705 0.2811 0.087 Uiso calc R 1 1 . .
    C C12 0.5678(2) -0.1378(2) 0.23405(11) 0.0669(6) Uani d . 1 1 . .
    H H12 0.4908 -0.1808 0.2380 0.080 Uiso calc R 1 1 . .
    C C13 0.56846(19) -0.02010(19) 0.20165(10) 0.0520(5) Uani d . 1 1 . .
    C C14 0.3735(3) -0.0270(3) 0.13226(14) 0.0883(8) Uani d . 1 1 . .
    H H14A 0.2849 -0.0179 0.1414 0.106 Uiso calc R 1 1 . .
    H H14B 0.3944 -0.1191 0.1327 0.106 Uiso calc R 1 1 . .
    C C15 0.3897(3) 0.0281(3) 0.06888(13) 0.0850(8) Uani d . 1 1 . .
    H H15A 0.3445 -0.0267 0.0367 0.102 Uiso calc R 1 1 . .
    H H15B 0.4800 0.0259 0.0621 0.102 Uiso calc R 1 1 . .
    C C16 0.3404(2) 0.1700(3) 0.05960(13) 0.0819(8) Uani d . 1 1 . .
    H H16A 0.2478 0.1684 0.0516 0.098 Uiso calc R 1 1 . .
    H H16B 0.3618 0.2181 0.0987 0.098 Uiso calc R 1 1 . .
    C C17 0.3953(2) 0.2410(3) 0.00565(12) 0.0754(7) Uani d . 1 1 . .
    H H17A 0.3845 0.1895 -0.0330 0.090 Uiso calc R 1 1 . .
    H H17B 0.3524 0.3240 -0.0021 0.090 Uiso calc R 1 1 . .
    C C18 0.6024(2) 0.3342(2) -0.01145(10) 0.0632(6) Uani d . 1 1 . .
    C C19 0.7248(2) 0.3648(2) 0.01703(10) 0.0590(5) Uani d . 1 1 . .
    C C20 0.8025(3) 0.4390(2) -0.01830(13) 0.0795(7) Uani d . 1 1 . .
    H H20 0.8837 0.4618 -0.0002 0.095 Uiso calc R 1 1 . .
    C C21 0.7642(4) 0.4804(3) -0.07941(16) 0.1016(11) Uani d . 1 1 . .
    H H21 0.8190 0.5300 -0.1020 0.122 Uiso calc R 1 1 . .
    C C22 0.6452(4) 0.4479(3) -0.10624(14) 0.1009(11) Uani d . 1 1 . .
    H H22 0.6191 0.4750 -0.1475 0.121 Uiso calc R 1 1 . .
    C C23 0.5625(3) 0.3748(3) -0.07280(12) 0.0836(8) Uani d . 1 1 . .
    H H23 0.4813 0.3533 -0.0913 0.100 Uiso calc R 1 1 . .
    C C24 0.8885(2) 0.1065(2) 0.10175(10) 0.0535(5) Uani d . 1 1 . .
    C C25 0.9933(3) -0.0951(3) 0.08828(19) 0.1080(11) Uani d . 1 1 . .
    H H25A 1.0491 -0.0726 0.0558 0.130 Uiso calc R 1 1 . .
    H H25B 1.0390 -0.0777 0.1295 0.130 Uiso calc R 1 1 . .
    C C26 0.9634(5) -0.2220(4) 0.0838(3) 0.211(3) Uani d . 1 1 . .
    H H26A 0.9064 -0.2437 0.1153 0.316 Uiso calc R 1 1 . .
    H H26B 1.0401 -0.2731 0.0908 0.316 Uiso calc R 1 1 . .
    H H26C 0.9222 -0.2401 0.0422 0.316 Uiso calc R 1 1 . .
    N N1 0.70022(15) 0.29156(15) 0.18853(8) 0.0499(4) Uani d . 1 1 . .
    O O1 0.98902(15) 0.15226(17) 0.12248(9) 0.0811(5) Uani d . 1 1 . .
    O O2 0.87743(14) -0.01498(15) 0.08036(8) 0.0720(5) Uani d . 1 1 . .
    O O3 0.52806(14) 0.26037(15) 0.02487(7) 0.0661(4) Uani d . 1 1 . .
    O O4 0.45450(13) 0.03858(14) 0.17936(7) 0.0621(4) Uani d . 1 1 . .
loop_
    _atom_site_aniso_label
    _atom_site_aniso_U_11
    _atom_site_aniso_U_22
    _atom_site_aniso_U_33
    _atom_site_aniso_U_12
    _atom_site_aniso_U_13
    _atom_site_aniso_U_23
    C1 0.0656(14) 0.0668(14) 0.0663(14) 0.0016(11) -0.0136(11) -0.0109(12)
    C2 0.097(2) 0.0708(17) 0.121(2) -0.0092(15) -0.0377(18) -0.0207(17)
    C3 0.109(2) 0.0525(13) 0.0868(18) -0.0092(13) -0.0011(16) -0.0116(13)
    C4 0.0623(12) 0.0417(10) 0.0593(12) 0.0048(9) -0.0021(10) -0.0014(9)
    C5 0.0510(11) 0.0489(11) 0.0587(12) 0.0030(9) 0.0023(9) 0.0060(9)
    C6 0.0431(10) 0.0465(10) 0.0460(10) 0.0047(8) -0.0023(8) 0.0008(8)
    C7 0.0373(9) 0.0449(10) 0.0514(11) 0.0019(7) 0.0004(8) -0.0001(8)
    C8 0.0492(11) 0.0465(10) 0.0503(11) 0.0015(8) 0.0078(8) -0.0012(8)
    C9 0.0551(12) 0.0651(13) 0.0656(13) 0.0085(10) 0.0073(10) 0.0154(11)
    C10 0.0783(16) 0.0695(15) 0.0662(14) 0.0199(13) 0.0133(12) 0.0177(12)
    C11 0.107(2) 0.0504(12) 0.0629(14) 0.0079(13) 0.0286(14) 0.0091(11)
    C12 0.0791(16) 0.0552(13) 0.0706(15) -0.0138(12) 0.0285(12) -0.0063(11)
    C13 0.0549(12) 0.0489(11) 0.0537(12) -0.0024(9) 0.0131(9) -0.0100(9)
    C14 0.0753(17) 0.0911(19) 0.097(2) -0.0247(14) 0.0025(15) -0.0211(16)
    C15 0.0890(19) 0.0872(19) 0.0787(18) -0.0212(15) 0.0070(14) -0.0342(15)
    C16 0.0521(13) 0.119(2) 0.0720(16) 0.0111(14) -0.0090(11) -0.0198(16)
    C17 0.0604(14) 0.0939(18) 0.0671(15) 0.0243(13) -0.0197(12) -0.0130(14)
    C18 0.0819(16) 0.0564(13) 0.0509(12) 0.0268(11) 0.0040(11) 0.0060(10)
    C19 0.0708(14) 0.0510(11) 0.0561(12) 0.0179(10) 0.0105(10) 0.0085(10)
    C20 0.0900(18) 0.0721(16) 0.0801(17) 0.0206(13) 0.0275(14) 0.0236(13)
    C21 0.127(3) 0.098(2) 0.087(2) 0.045(2) 0.045(2) 0.0428(17)
    C22 0.145(3) 0.099(2) 0.0618(17) 0.060(2) 0.0245(19) 0.0282(16)
    C23 0.109(2) 0.0799(17) 0.0597(15) 0.0417(16) -0.0056(14) 0.0068(13)
    C24 0.0504(12) 0.0560(12) 0.0544(12) 0.0093(10) 0.0058(9) 0.0045(10)
    C25 0.0796(19) 0.082(2) 0.160(3) 0.0404(15) 0.0002(19) -0.009(2)
    C26 0.146(4) 0.091(3) 0.388(10) 0.064(3) -0.015(5) -0.020(4)
    N1 0.0486(9) 0.0483(9) 0.0519(9) 0.0028(7) -0.0004(7) -0.0038(7)
    O1 0.0442(9) 0.0862(12) 0.1114(14) 0.0063(8) -0.0005(9) -0.0067(10)
    O2 0.0611(10) 0.0598(9) 0.0935(12) 0.0227(7) -0.0021(8) -0.0092(8)
    O3 0.0603(9) 0.0730(10) 0.0612(9) 0.0098(7) -0.0146(7) 0.0074(8)
    O4 0.0460(8) 0.0626(9) 0.0775(10) -0.0076(7) 0.0047(7) -0.0152(7)
_geom_special_details
;
All e.s.d.'s (except the e.s.d. in the dihedral angle between two l.s. planes)
are estimated using the full covariance matrix. The cell e.s.d.'s are taken
into account individually in the estimation of e.s.d.'s in distances, angles
and torsion angles; correlations between e.s.d.'s in cell parameters are only
used when they are defined by crystal symmetry. An approximate (isotropic)
treatment of cell e.s.d.'s is used for estimating e.s.d.'s involving l.s.
planes.
;
loop_
    _geom_bond_atom_site_label_1
    _geom_bond_atom_site_label_2
    _geom_bond_site_symmetry_2
    _geom_bond_distance
    _geom_bond_publ_flag
    C1 N1 . 1.462(3) ?
    C1 C2 . 1.516(4) ?
    C1 H1A . 0.9700 ?
    C1 H1B . 0.9700 ?
    C2 C3 . 1.467(4) ?
    C2 H2A . 0.9700 ?
    C2 H2B . 0.9700 ?
    C3 C4 . 1.514(3) ?
    C3 H3A . 0.9700 ?
    C3 H3B . 0.9700 ?
    C4 N1 . 1.463(3) ?
    C4 C5 . 1.556(3) ?
    C4 H4 . 0.9800 ?
    C5 C19 . 1.510(3) ?
    C5 C6 . 1.547(3) ?
    C5 H5 . 0.9800 ?
    C6 C24 . 1.508(3) ?
    C6 C7 . 1.575(3) ?
    C6 H6 . 0.9800 ?
    C7 N1 . 1.461(2) ?
    C7 C8 . 1.507(3) ?
    C7 H7 . 0.9800 ?
    C8 C9 . 1.390(3) ?
    C8 C13 . 1.396(3) ?
    C9 C10 . 1.382(3) ?
    C9 H9 . 0.9300 ?
    C10 C11 . 1.361(4) ?
    C10 H10 . 0.9300 ?
    C11 C12 . 1.371(4) ?
    C11 H11 . 0.9300 ?
    C12 C13 . 1.388(3) ?
    C12 H12 . 0.9300 ?
    C13 O4 . 1.380(2) ?
    C14 O4 . 1.415(3) ?
    C14 C15 . 1.476(4) ?
    C14 H14A . 0.9700 ?
    C14 H14B . 0.9700 ?
    C15 C16 . 1.552(4) ?
    C15 H15A . 0.9700 ?
    C15 H15B . 0.9700 ?
    C16 C17 . 1.509(4) ?
    C16 H16A . 0.9700 ?
    C16 H16B . 0.9700 ?
    C17 O3 . 1.427(3) ?
    C17 H17A . 0.9700 ?
    C17 H17B . 0.9700 ?
    C18 O3 . 1.371(3) ?
    C18 C23 . 1.386(3) ?
    C18 C19 . 1.400(3) ?
    C19 C20 . 1.382(3) ?
    C20 C21 . 1.381(4) ?
    C20 H20 . 0.9300 ?
    C21 C22 . 1.362(5) ?
    C21 H21 . 0.9300 ?
    C22 C23 . 1.387(4) ?
    C22 H22 . 0.9300 ?
    C23 H23 . 0.9300 ?
    C24 O1 . 1.198(2) ?
    C24 O2 . 1.328(3) ?
    C25 C26 . 1.341(6) ?
    C25 O2 . 1.463(3) ?
    C25 H25A . 0.9700 ?
    C25 H25B . 0.9700 ?
    C26 H26A . 0.9600 ?
    C26 H26B . 0.9600 ?
    C26 H26C . 0.9600 ?
loop_
    _geom_angle_atom_site_label_1
    _geom_angle_atom_site_label_2
    _geom_angle_atom_site_label_3
    _geom_angle_site_symmetry_1
    _geom_angle_site_symmetry_3
    _geom_angle
    _geom_angle_publ_flag
    N1 C1 C2 . . 102.65(19) ?
    N1 C1 H1A . . 111.2 ?
    C2 C1 H1A . . 111.2 ?
    N1 C1 H1B . . 111.2 ?
    C2 C1 H1B . . 111.2 ?
    H1A C1 H1B . . 109.2 ?
    C3 C2 C1 . . 108.3(2) ?
    C3 C2 H2A . . 110.0 ?
    C1 C2 H2A . . 110.0 ?
    C3 C2 H2B . . 110.0 ?
    C1 C2 H2B . . 110.0 ?
    H2A C2 H2B . . 108.4 ?
    C2 C3 C4 . . 105.3(2) ?
    C2 C3 H3A . . 110.7 ?
    C4 C3 H3A . . 110.7 ?
    C2 C3 H3B . . 110.7 ?
    C4 C3 H3B . . 110.7 ?
    H3A C3 H3B . . 108.8 ?
    N1 C4 C3 . . 104.83(18) ?
    N1 C4 C5 . . 106.03(15) ?
    C3 C4 C5 . . 115.4(2) ?
    N1 C4 H4 . . 110.1 ?
    C3 C4 H4 . . 110.1 ?
    C5 C4 H4 . . 110.1 ?
    C19 C5 C6 . . 114.87(17) ?
    C19 C5 C4 . . 114.30(16) ?
    C6 C5 C4 . . 105.27(16) ?
    C19 C5 H5 . . 107.3 ?
    C6 C5 H5 . . 107.3 ?
    C4 C5 H5 . . 107.3 ?
    C24 C6 C5 . . 112.41(16) ?
    C24 C6 C7 . . 116.88(15) ?
    C5 C6 C7 . . 102.34(14) ?
    C24 C6 H6 . . 108.3 ?
    C5 C6 H6 . . 108.3 ?
    C7 C6 H6 . . 108.3 ?
    N1 C7 C8 . . 117.63(15) ?
    N1 C7 C6 . . 106.88(14) ?
    C8 C7 C6 . . 118.99(15) ?
    N1 C7 H7 . . 103.7 ?
    C8 C7 H7 . . 103.7 ?
    C6 C7 H7 . . 103.7 ?
    C9 C8 C13 . . 117.10(19) ?
    C9 C8 C7 . . 124.01(17) ?
    C13 C8 C7 . . 118.87(17) ?
    C10 C9 C8 . . 121.8(2) ?
    C10 C9 H9 . . 119.1 ?
    C8 C9 H9 . . 119.1 ?
    C11 C10 C9 . . 119.8(2) ?
    C11 C10 H10 . . 120.1 ?
    C9 C10 H10 . . 120.1 ?
    C10 C11 C12 . . 120.5(2) ?
    C10 C11 H11 . . 119.8 ?
    C12 C11 H11 . . 119.8 ?
    C11 C12 C13 . . 119.9(2) ?
    C11 C12 H12 . . 120.0 ?
    C13 C12 H12 . . 120.0 ?
    O4 C13 C12 . . 120.23(19) ?
    O4 C13 C8 . . 118.72(18) ?
    C12 C13 C8 . . 120.9(2) ?
    O4 C14 C15 . . 110.0(2) ?
    O4 C14 H14A . . 109.7 ?
    C15 C14 H14A . . 109.7 ?
    O4 C14 H14B . . 109.7 ?
    C15 C14 H14B . . 109.7 ?
    H14A C14 H14B . . 108.2 ?
    C14 C15 C16 . . 114.1(2) ?
    C14 C15 H15A . . 108.7 ?
    C16 C15 H15A . . 108.7 ?
    C14 C15 H15B . . 108.7 ?
    C16 C15 H15B . . 108.7 ?
    H15A C15 H15B . . 107.6 ?
    C17 C16 C15 . . 113.7(2) ?
    C17 C16 H16A . . 108.8 ?
    C15 C16 H16A . . 108.8 ?
    C17 C16 H16B . . 108.8 ?
    C15 C16 H16B . . 108.8 ?
    H16A C16 H16B . . 107.7 ?
    O3 C17 C16 . . 106.44(18) ?
    O3 C17 H17A . . 110.4 ?
    C16 C17 H17A . . 110.4 ?
    O3 C17 H17B . . 110.4 ?
    C16 C17 H17B . . 110.4 ?
    H17A C17 H17B . . 108.6 ?
    O3 C18 C23 . . 123.4(2) ?
    O3 C18 C19 . . 115.44(18) ?
    C23 C18 C19 . . 121.2(3) ?
    C20 C19 C18 . . 117.0(2) ?
    C20 C19 C5 . . 121.0(2) ?
    C18 C19 C5 . . 122.0(2) ?
    C21 C20 C19 . . 122.6(3) ?
    C21 C20 H20 . . 118.7 ?
    C19 C20 H20 . . 118.7 ?
    C22 C21 C20 . . 119.2(3) ?
    C22 C21 H21 . . 120.4 ?
    C20 C21 H21 . . 120.4 ?
    C21 C22 C23 . . 120.8(3) ?
    C21 C22 H22 . . 119.6 ?
    C23 C22 H22 . . 119.6 ?
    C18 C23 C22 . . 119.3(3) ?
    C18 C23 H23 . . 120.4 ?
    C22 C23 H23 . . 120.4 ?
    O1 C24 O2 . . 122.53(19) ?
    O1 C24 C6 . . 127.2(2) ?
    O2 C24 C6 . . 110.22(17) ?
    C26 C25 O2 . . 110.6(3) ?
    C26 C25 H25A . . 109.5 ?
    O2 C25 H25A . . 109.5 ?
    C26 C25 H25B . . 109.5 ?
    O2 C25 H25B . . 109.5 ?
    H25A C25 H25B . . 108.1 ?
    C25 C26 H26A . . 109.5 ?
    C25 C26 H26B . . 109.5 ?
    H26A C26 H26B . . 109.5 ?
    C25 C26 H26C . . 109.5 ?
    H26A C26 H26C . . 109.5 ?
    H26B C26 H26C . . 109.5 ?
    C7 N1 C1 . . 119.67(15) ?
    C7 N1 C4 . . 103.34(14) ?
    C1 N1 C4 . . 106.37(16) ?
    C24 O2 C25 . . 116.4(2) ?
    C18 O3 C17 . . 120.56(17) ?
    C13 O4 C14 . . 118.34(18) ?
loop_
    _geom_torsion_atom_site_label_1
    _geom_torsion_atom_site_label_2
    _geom_torsion_atom_site_label_3
    _geom_torsion_atom_site_label_4
    _geom_torsion_site_symmetry_1
    _geom_torsion_site_symmetry_2
    _geom_torsion_site_symmetry_3
    _geom_torsion_site_symmetry_4
    _geom_torsion
    _geom_torsion_publ_flag
    N1 C1 C2 C3 . . . . -22.2(3) ?
    C1 C2 C3 C4 . . . . 1.8(4) ?
    C2 C3 C4 N1 . . . . 19.5(3) ?
    C2 C3 C4 C5 . . . . -96.7(3) ?
    N1 C4 C5 C19 . . . . 150.07(17) ?
    C3 C4 C5 C19 . . . . -94.4(2) ?
    N1 C4 C5 C6 . . . . 23.1(2) ?
    C3 C4 C5 C6 . . . . 138.66(19) ?
    C19 C5 C6 C24 . . . . 107.9(2) ?
    C4 C5 C6 C24 . . . . -125.50(17) ?
    C19 C5 C6 C7 . . . . -125.90(18) ?
    C4 C5 C6 C7 . . . . 0.73(18) ?
    C24 C6 C7 N1 . . . . 98.75(19) ?
    C5 C6 C7 N1 . . . . -24.51(18) ?
    C24 C6 C7 C8 . . . . -37.5(2) ?
    C5 C6 C7 C8 . . . . -160.75(16) ?
    N1 C7 C8 C9 . . . . -74.5(2) ?
    C6 C7 C8 C9 . . . . 57.2(3) ?
    N1 C7 C8 C13 . . . . 107.4(2) ?
    C6 C7 C8 C13 . . . . -120.91(19) ?
    C13 C8 C9 C10 . . . . 2.4(3) ?
    C7 C8 C9 C10 . . . . -175.7(2) ?
    C8 C9 C10 C11 . . . . -0.3(4) ?
    C9 C10 C11 C12 . . . . -1.7(4) ?
    C10 C11 C12 C13 . . . . 1.5(3) ?
    C11 C12 C13 O4 . . . . -175.03(19) ?
    C11 C12 C13 C8 . . . . 0.7(3) ?
    C9 C8 C13 O4 . . . . 173.20(17) ?
    C7 C8 C13 O4 . . . . -8.6(3) ?
    C9 C8 C13 C12 . . . . -2.6(3) ?
    C7 C8 C13 C12 . . . . 175.65(18) ?
    O4 C14 C15 C16 . . . . -67.6(3) ?
    C14 C15 C16 C17 . . . . 160.5(2) ?
    C15 C16 C17 O3 . . . . -68.4(3) ?
    O3 C18 C19 C20 . . . . 179.87(19) ?
    C23 C18 C19 C20 . . . . 1.1(3) ?
    O3 C18 C19 C5 . . . . -1.1(3) ?
    C23 C18 C19 C5 . . . . -179.8(2) ?
    C6 C5 C19 C20 . . . . -126.8(2) ?
    C4 C5 C19 C20 . . . . 111.3(2) ?
    C6 C5 C19 C18 . . . . 54.1(3) ?
    C4 C5 C19 C18 . . . . -67.7(3) ?
    C18 C19 C20 C21 . . . . -1.0(4) ?
    C5 C19 C20 C21 . . . . 179.9(2) ?
    C19 C20 C21 C22 . . . . 0.2(4) ?
    C20 C21 C22 C23 . . . . 0.4(5) ?
    O3 C18 C23 C22 . . . . -179.1(2) ?
    C19 C18 C23 C22 . . . . -0.5(4) ?
    C21 C22 C23 C18 . . . . -0.3(4) ?
    C5 C6 C24 O1 . . . . 30.9(3) ?
    C7 C6 C24 O1 . . . . -87.0(3) ?
    C5 C6 C24 O2 . . . . -148.88(17) ?
    C7 C6 C24 O2 . . . . 93.2(2) ?
    C8 C7 N1 C1 . . . . 58.7(2) ?
    C6 C7 N1 C1 . . . . -78.3(2) ?
    C8 C7 N1 C4 . . . . 176.60(16) ?
    C6 C7 N1 C4 . . . . 39.67(17) ?
    C2 C1 N1 C7 . . . . 151.1(2) ?
    C2 C1 N1 C4 . . . . 34.8(3) ?
    C3 C4 N1 C7 . . . . -161.31(18) ?
    C5 C4 N1 C7 . . . . -38.75(18) ?
    C3 C4 N1 C1 . . . . -34.5(2) ?
    C5 C4 N1 C1 . . . . 88.11(18) ?
    O1 C24 O2 C25 . . . . 5.0(3) ?
    C6 C24 O2 C25 . . . . -175.1(2) ?
    C26 C25 O2 C24 . . . . 160.8(4) ?
    C23 C18 O3 C17 . . . . -11.7(3) ?
    C19 C18 O3 C17 . . . . 169.63(19) ?
    C16 C17 O3 C18 . . . . -173.41(19) ?
    C12 C13 O4 C14 . . . . -63.7(3) ?
    C8 C13 O4 C14 . . . . 120.5(2) ?
    C15 C14 O4 C13 . . . . -100.1(3) ?
loop_
    _geom_hbond_atom_site_label_D
    _geom_hbond_atom_site_label_H
    _geom_hbond_atom_site_label_A
    _geom_hbond_site_symmetry_A
    _geom_hbond_distance_DH
    _geom_hbond_distance_HA
    _geom_hbond_distance_DA
    _geom_hbond_angle_DHA
    C11 H11 O4 2_645 0.93 2.60 3.419(3) 147.5
    C17 H17B Cg4 3_665 0.97 2.97 3.817(3) 146
    C22 H22 Cg3 4_565 0.93 2.94 3.770(3) 150
