# Supplementary material for: Ethyl 8,13-dioxa-21-aza­penta­cyclo­[18.5.1.02,7.014,19.021,25]hexa­cosa-2(7),3,5,14,16,18-hexa­ene-26-carboxyl­ate
Source: Acta Crystallogr Sect E Struct Rep Online. 2012 Dec 5;69(Pt 1):o25. doi: 10.1107/S1600536812049094 (PMC3588371; doi:10.1107/S1600536812049094)
Supplement: Supplementary file 2 [file e-69-00o25-Isup2.hkl]

#
# h,k,l, Fc-squared, Fo-squared, sigma(Fo-squared) and status flag
#
data_I
_shelx_title ' SPRR216PURU_0m in P2(1)/c'
_shelx_refln_list_code          4
_shelx_F_calc_maximum      169.28
_exptl_crystal_F_000       904.00
_reflns_d_resolution_high  0.7488
 
loop_
 _symmetry_equiv_pos_as_xyz
 'x, y, z'
 '-x, y+1/2, -z+1/2'
 '-x, -y, -z'
 'x, -y-1/2, z-1/2'
 
_cell_length_a    10.4784
_cell_length_b    10.2624
_cell_length_c    21.0937
_cell_angle_alpha  90.000
_cell_angle_beta   95.350
_cell_angle_gamma  90.000
 
_shelx_F_squared_multiplier     1.000
 
loop_
 _refln_index_h
 _refln_index_k
 _refln_index_l
 _refln_F_squared_calc
 _refln_F_squared_meas
 _refln_F_squared_sigma
 _refln_observed_status
   1   0   0     9855.43     8521.44    114.47 o
   2   0   0     6621.35     5894.50     69.40 o
   3   0   0     1121.77     1189.47     17.43 o
   4   0   0      210.21      292.60      5.53 o
   5   0   0     1106.66      992.81     14.27 o
   6   0   0      250.56      158.54      6.03 o
   7   0   0      366.79      390.99      8.24 o
   8   0   0       19.11       11.60      3.87 o
   9   0   0      717.34      639.17     16.63 o
  10   0   0      137.32      135.81     15.67 o
  11   0   0        7.63        2.77      4.10 o
  12   0   0        8.14        7.61      4.60 o
  13   0   0       31.02       30.80      7.23 o
   1   1   0     9898.80     9236.37     69.27 o
   2   1   0      132.10      161.66      4.14 o
   3   1   0     2230.56     2096.17     18.34 o
   4   1   0        2.38        0.77      0.88 o
   5   1   0      448.66      532.98      7.71 o
   6   1   0      637.22      702.56      8.07 o
   7   1   0       38.23       43.90      2.19 o
   8   1   0        0.25       -1.83      1.94 o
   9   1   0        0.08       -1.30      3.05 o
  10   1   0        0.06        0.27      2.59 o
  11   1   0       50.43       51.47      6.03 o
  12   1   0       20.25       20.41      3.75 o
  13   1   0       15.66       13.55      4.32 o
   0   2   0     4004.97     3754.53     52.88 o
   1   2   0      163.55      199.58      2.10 o
   2   2   0     1002.26     1015.29      9.20 o
   3   2   0     3009.83     3200.28     27.41 o
   4   2   0     1255.01     1265.74     11.95 o
   5   2   0      380.59      300.25      4.55 o
   6   2   0      125.89      138.89      3.14 o
   7   2   0        6.13        9.19      1.68 o
   8   2   0        0.29       -1.97      1.97 o
   9   2   0       93.39       89.59      4.28 o
  10   2   0       11.81        4.96      2.63 o
  11   2   0       18.76       22.43      3.52 o
  12   2   0       29.23       29.13      4.09 o
  13   2   0       10.28        7.38      3.94 o
   1   3   0     2570.58     2384.91     19.41 o
   2   3   0      131.84      151.28      2.24 o
   3   3   0       81.32       79.27      2.00 o
   4   3   0     2345.70     2313.52     21.90 o
   5   3   0      746.47      829.12     13.20 o
   6   3   0      315.71      282.36      5.08 o
   7   3   0      211.20      193.68      4.94 o
   8   3   0      133.98      141.61      4.56 o
   9   3   0       19.07       15.56      2.65 o
  10   3   0        3.73        2.71      2.65 o
  11   3   0        1.94       -1.24      2.75 o
  12   3   0        0.59       -4.59      4.74 o
  13   3   0        5.95       -1.53      9.24 o
   0   4   0     1819.58     1800.44     17.91 o
   1   4   0      679.98      691.88      6.77 o
   2   4   0        0.28       -0.63      0.63 o
   3   4   0     1738.74     1855.18     17.78 o
   4   4   0      405.31      441.34      5.64 o
   5   4   0       12.17       30.77      1.67 o
   6   4   0        5.40        6.24      1.42 o
   7   4   0      195.88      198.45      4.98 o
   8   4   0        1.92       -2.00      2.00 o
   9   4   0       16.59        8.89      2.52 o
  10   4   0       12.30       18.98      3.29 o
  11   4   0        2.90        2.50      3.84 o
  12   4   0       21.77       29.02      5.92 o
  13   4   0        0.56       -3.06      5.23 o
   1   5   0       97.66      146.20      2.39 o
   2   5   0       48.27       55.71      1.84 o
   3   5   0      147.01      116.05      2.66 o
   4   5   0       43.56       51.22      2.05 o
   5   5   0      457.81      480.67      6.82 o
   6   5   0       11.78       11.98      1.87 o
   7   5   0      135.99      121.38      5.67 o
   8   5   0       67.38       81.13      3.70 o
   9   5   0        4.70        1.59      2.94 o
  10   5   0       13.60       16.18      4.24 o
  11   5   0        0.23       -4.16      4.16 o
  12   5   0        0.14        0.45      4.89 o
   0   6   0     3938.53     4174.20     44.60 o
   1   6   0       14.56       18.99      1.31 o
   2   6   0     1282.30     1221.63     13.40 o
   3   6   0        5.12        5.70      1.21 o
   4   6   0       25.15       27.10      2.32 o
   5   6   0      126.88      150.86      4.48 o
   6   6   0       19.56       13.93      2.79 o
   7   6   0        2.49        7.24      2.83 o
   8   6   0        0.09        0.93      2.69 o
   9   6   0      125.73      129.01      6.15 o
  10   6   0        3.77        5.66      3.41 o
  11   6   0       14.07       -2.64      5.62 o
  12   6   0        7.20        6.59      5.68 o
   1   7   0      205.93      228.82      3.49 o
   2   7   0       41.04       48.70      2.74 o
   3   7   0      397.59      399.64      7.31 o
   4   7   0       11.82       11.30      2.40 o
   5   7   0       31.64       31.74      3.24 o
   6   7   0      552.39      550.98     11.03 o
   7   7   0        0.48        3.23      4.10 o
   8   7   0       17.08       19.19      3.43 o
   9   7   0       12.78        9.41      3.41 o
  10   7   0        3.70        6.69      3.82 o
  11   7   0        2.74       -3.35      4.86 o
   0   8   0       75.37      104.24      5.59 o
   1   8   0        0.56       -1.28      1.28 o
   2   8   0      187.13      196.72      4.76 o
   3   8   0      152.63      150.07      5.05 o
   4   8   0        3.79        3.78      2.45 o
   5   8   0        7.24        5.12      2.75 o
   6   8   0      129.77      138.34      9.08 o
   7   8   0        5.44        4.99      2.98 o
   8   8   0        3.16        3.23      3.12 o
   9   8   0        0.03       -2.00      3.17 o
  10   8   0        4.57        5.17      4.69 o
  11   8   0        5.55       -0.77      5.14 o
   1   9   0       55.72       48.40      3.39 o
   2   9   0       25.62       26.23      2.39 o
   3   9   0       37.51       38.65      3.52 o
   4   9   0      271.86      277.09      7.36 o
   5   9   0       55.38       62.53      4.22 o
   6   9   0        2.74       -0.09      2.76 o
   7   9   0       22.75       31.91      3.85 o
   8   9   0        0.00       -3.08      3.82 o
   9   9   0        9.67        7.78      4.75 o
  10   9   0       19.70       24.00      6.11 o
   0  10   0        1.66        4.63      4.42 o
   1  10   0      105.06       83.80      7.08 o
   2  10   0       55.32       57.82      4.07 o
   3  10   0        1.18       -3.19      3.19 o
   4  10   0        2.03       -2.22      2.51 o
   5  10   0        2.36        4.91      2.85 o
   6  10   0        4.23        4.41      3.69 o
   7  10   0        0.28        1.74      3.60 o
   8  10   0        1.61        4.46      3.82 o
   9  10   0        6.48        6.54      6.96 o
   1  11   0       10.76       13.05      3.45 o
   2  11   0        0.32       -1.56      3.86 o
   3  11   0        7.98        3.20      4.73 o
   4  11   0       39.07       36.57      6.17 o
   5  11   0        4.40        3.54      5.02 o
   6  11   0       11.35        7.86      8.70 o
   7  11   0        4.00        0.82      5.34 o
   8  11   0        3.07        4.41      6.43 o
   0  12   0        2.56        1.07      4.82 o
   1  12   0        7.93        3.18      3.78 o
   2  12   0        0.05       -2.94      2.94 o
   3  12   0        4.16       -0.32      4.63 o
   4  12   0        0.84       -0.45      4.69 o
   5  12   0       17.11       25.03      6.17 o
   6  12   0        7.04        6.27      6.02 o
   1  13   0        0.14        0.06      3.69 o
   2  13   0        0.12       -3.24      3.24 o
   3  13   0        0.33        1.89      3.83 o
   4  13   0        2.83       19.82      9.11 o
 -13   1   1        1.04       -1.58      3.46 o
 -12   1   1        3.34        6.02      3.29 o
 -11   1   1        0.56        0.78      3.56 o
 -10   1   1      240.33      226.21      7.54 o
  -9   1   1      436.46      430.91     11.79 o
  -8   1   1      278.28      257.55      6.14 o
  -7   1   1      148.68      125.99      3.28 o
  -6   1   1      110.50      102.05      3.57 o
  -5   1   1       24.15       23.79      1.47 o
  -4   1   1     1257.39     1050.80     10.19 o
  -3   1   1      507.26      507.16      5.37 o
  -2   1   1     6645.65     6505.66     54.11 o
  -1   1   1        4.08        9.74      0.44 o
   0   1   1      955.76     1077.00      9.88 o
   1   1   1     2677.49     2925.74     29.05 o
   2   1   1     8538.56     7861.63     74.51 o
   3   1   1     1720.05     1647.38     16.77 o
   4   1   1      613.00      624.15      6.68 o
   5   1   1       69.42       93.08      2.69 o
   6   1   1      176.11      238.99      4.34 o
   7   1   1       58.55       68.00      2.76 o
   8   1   1       61.02       57.17      3.25 o
   9   1   1       11.90        4.74      4.25 o
  10   1   1      276.27      283.21     11.64 o
  11   1   1        3.94        5.41      3.01 o
  12   1   1        3.06       -3.04      3.04 o
  13   1   1        1.59        0.01      3.69 o
 -13   2   1       21.87       16.34      4.21 o
 -12   2   1       11.97       11.07      3.55 o
 -11   2   1        0.05       -2.63      2.63 o
 -10   2   1        0.57       -1.56      2.66 o
  -9   2   1      101.61      117.61      5.00 o
  -8   2   1       45.26       49.22      3.08 o
  -7   2   1       18.27       16.66      1.83 o
  -6   2   1        1.29        1.53      1.21 o
  -5   2   1      424.30      447.48      5.60 o
  -4   2   1      377.07      363.85      4.54 o
  -3   2   1      619.89      639.16      6.52 o
  -2   2   1     7279.16     6749.55     56.15 o
  -1   2   1     6371.20     6620.67     55.14 o
   0   2   1     1470.39     1459.84     12.70 o
   1   2   1     3717.66     3735.21     34.10 o
   2   2   1      321.82      353.54      5.01 o
   3   2   1     1132.87     1163.59     10.80 o
   4   2   1      495.09      436.53      5.16 o
   5   2   1       37.85       37.87      1.80 o
   6   2   1        0.18       -0.04      1.48 o
   7   2   1        0.15        0.10      1.53 o
   8   2   1      162.96      172.35      5.00 o
   9   2   1       65.83       58.18      4.97 o
  10   2   1       65.24       60.80      4.16 o
  11   2   1        0.02       -1.60      2.79 o
  12   2   1        9.09        1.92      4.66 o
  13   2   1        6.53        9.89      4.34 o
 -13   3   1       12.26       10.28      5.72 o
 -12   3   1       55.27       54.61      4.65 o
 -11   3   1        2.65        2.28      2.98 o
 -10   3   1       11.13        4.11      2.56 o
  -9   3   1        8.12        8.01      2.43 o
  -8   3   1       17.32       13.09      2.43 o
  -7   3   1      123.69      126.03      3.79 o
  -6   3   1      202.29      224.51      4.15 o
  -5   3   1       11.63       12.29      1.37 o
  -4   3   1     1131.63     1027.21     10.69 o
  -3   3   1       33.93       49.74      2.92 o
  -2   3   1       47.50       52.33      1.51 o
  -1   3   1     3106.51     3387.48     28.64 o
   0   3   1      473.07      478.12      4.36 o
   1   3   1     3619.78     3771.86     31.53 o
   2   3   1     1313.46     1009.82      9.93 o
   3   3   1     2682.78     2937.49     29.49 o
   4   3   1      470.13      511.30      6.23 o
   5   3   1     1003.06     1051.82     11.35 o
   6   3   1      516.60      472.64      6.54 o
   7   3   1       84.98      103.97      3.67 o
   8   3   1        3.99        3.45      2.08 o
   9   3   1      295.57      300.65      7.03 o
  10   3   1        1.84        0.95      2.64 o
  11   3   1        1.89        2.70      2.84 o
  12   3   1       47.68       65.54      7.28 o
  13   3   1        8.14        4.56      5.82 o
 -13   4   1        0.02       -3.25      5.16 o
 -12   4   1       19.96       15.39      9.37 o
 -11   4   1        8.03        5.21      3.99 o
 -10   4   1        0.86       -2.40      2.40 o
  -9   4   1        1.23       -1.66      2.10 o
  -8   4   1      107.49      139.26      5.81 o
  -7   4   1        3.33        5.33      1.83 o
  -6   4   1        0.99        0.13      1.31 o
  -5   4   1      295.54      354.77      5.07 o
  -4   4   1      193.59      234.73      3.65 o
  -3   4   1        5.73       15.22      1.01 o
  -2   4   1      883.54      876.24     14.43 o
  -1   4   1      843.40      943.20     10.70 o
   0   4   1     1276.85     1404.07     12.78 o
   1   4   1      602.03      581.25      5.84 o
   2   4   1       95.83       86.54      1.71 o
   3   4   1      100.33       84.27      2.00 o
   4   4   1       83.14       93.67      2.33 o
   5   4   1      214.27      252.34      5.27 o
   6   4   1        2.39        2.57      1.33 o
   7   4   1        0.97        3.72      1.79 o
   8   4   1      118.59       96.62      3.88 o
   9   4   1        1.13       -2.10      2.10 o
  10   4   1        6.17        0.25      5.93 o
  11   4   1        1.31        3.05      4.46 o
  12   4   1       10.46       10.08      5.43 o
  13   4   1        0.83       -0.61      5.55 o
 -12   5   1        0.48       -2.40      4.62 o
 -11   5   1        4.03       -3.78      3.87 o
 -10   5   1       59.62       73.47      6.06 o
  -9   5   1        0.99        0.28      3.63 o
  -8   5   1        0.21       -0.25      2.08 o
  -7   5   1        0.85       -1.51      2.56 o
  -6   5   1       11.39        1.03      2.01 o
  -5   5   1        1.98        2.27      1.36 o
  -4   5   1      896.88      902.81      9.93 o
  -3   5   1      116.04      108.31      2.42 o
  -2   5   1       51.86       64.35      2.05 o
  -1   5   1       46.64       50.15      1.21 o
   0   5   1      395.17      404.73      4.96 o
   1   5   1      639.32      719.02      7.16 o
   2   5   1       79.59       80.59      2.07 o
   3   5   1      110.59       77.79      2.13 o
   4   5   1        0.94        3.11      1.10 o
   5   5   1       13.08       16.94      1.73 o
   6   5   1       13.96       15.03      1.87 o
   7   5   1        0.08       -1.72      1.72 o
   8   5   1        0.41        2.16      2.60 o
   9   5   1       18.42       17.14      3.52 o
  10   5   1       16.17       14.19      4.26 o
  11   5   1        3.17       -3.48      4.30 o
  12   5   1        5.49        2.49      5.08 o
 -12   6   1        0.48       -5.02      5.19 o
 -11   6   1        2.86        0.13      4.31 o
 -10   6   1       15.58       16.27      4.48 o
  -9   6   1        0.00        0.40      2.85 o
  -8   6   1        1.10        0.58      2.59 o
  -7   6   1       15.47       22.21      3.33 o
  -6   6   1       36.07       35.78      2.48 o
  -5   6   1        1.12        0.72      1.48 o
  -4   6   1      321.07      312.50      5.96 o
  -3   6   1      137.93      121.78      4.12 o
  -2   6   1       65.37       66.31      2.18 o
  -1   6   1     1131.75     1275.20     13.80 o
   0   6   1       26.06       16.18      1.07 o
   1   6   1       74.65       68.95      1.92 o
   2   6   1      119.18      147.31      2.92 o
   3   6   1      272.07      282.13      4.49 o
   4   6   1        5.89        2.89      1.16 o
   5   6   1       22.04       22.33      2.71 o
   6   6   1       10.62        4.51      2.51 o
   7   6   1       13.35        4.91      2.61 o
   8   6   1       61.71       53.19      4.15 o
   9   6   1       53.30       44.05      4.32 o
  10   6   1        2.89        6.08      4.34 o
  11   6   1        4.21       -1.71     15.40 o
  12   6   1        0.11        2.52      5.19 o
 -11   7   1        5.23       -2.41      4.75 o
 -10   7   1        6.17        7.54      3.65 o
  -9   7   1       84.11       82.92      5.99 o
  -8   7   1        3.66        2.96      3.00 o
  -7   7   1       23.69       17.41      5.22 o
  -6   7   1       53.08       56.56      4.03 o
  -5   7   1      102.00       91.58      4.30 o
  -4   7   1       27.63       31.47      2.88 o
  -3   7   1      113.65       87.91      4.84 o
  -2   7   1        0.30        1.73      1.23 o
  -1   7   1      144.46      136.09      2.93 o
   0   7   1       32.40       41.45      1.64 o
   1   7   1      251.75      254.42      3.75 o
   2   7   1       23.83       33.60      2.24 o
   3   7   1        0.87       -1.60      1.60 o
   4   7   1      292.41      261.11      6.61 o
   5   7   1       16.52       13.19      2.72 o
   6   7   1        1.10       -2.46      2.46 o
   7   7   1       10.79        9.80      2.92 o
   8   7   1        0.36       -1.75      2.81 o
   9   7   1        0.00        0.82      3.15 o
  10   7   1       19.51       21.64      4.62 o
  11   7   1        1.39       -5.40      6.43 o
 -11   8   1        0.67       -4.95      4.95 o
 -10   8   1        1.79        0.25      4.69 o
  -9   8   1        4.04        8.34      3.54 o
  -8   8   1        4.05        1.58      3.01 o
  -7   8   1       59.67       62.23      4.75 o
  -6   8   1      184.27      186.44      6.65 o
  -5   8   1       23.63       18.81      3.06 o
  -4   8   1      461.72      433.42      9.04 o
  -3   8   1      160.70      183.46      5.76 o
  -2   8   1       52.32       50.10      2.60 o
  -1   8   1       67.49       77.11      2.74 o
   0   8   1      183.07      161.13      3.73 o
   1   8   1        0.00       -1.29      1.29 o
   2   8   1        7.40        7.32      1.73 o
   3   8   1      657.52      602.72     10.83 o
   4   8   1       22.25       17.31      2.77 o
   5   8   1      191.72      214.38      6.63 o
   6   8   1       28.77       37.18      5.22 o
   7   8   1        9.74       11.47      3.56 o
   8   8   1       20.45       18.58      3.57 o
   9   8   1        6.54        2.22      3.58 o
  10   8   1        1.10       -4.10      4.31 o
  11   8   1        0.00        0.28      7.63 o
 -10   9   1       11.38       19.20      6.16 o
  -9   9   1       10.16        9.13      9.15 o
  -8   9   1       29.64       37.12      8.94 o
  -7   9   1        1.73        0.52      2.86 o
  -6   9   1       40.61       43.48      6.11 o
  -5   9   1        4.02        0.20      2.61 o
  -4   9   1       28.63       21.35      3.04 o
  -3   9   1      253.65      255.87      7.19 o
  -2   9   1       65.65       71.14      4.38 o
  -1   9   1      211.85      193.65      6.88 o
   0   9   1        0.13        1.19      2.76 o
   1   9   1        4.91        2.99      1.44 o
   2   9   1      384.47      378.49      9.50 o
   3   9   1       36.33       36.65      2.90 o
   4   9   1      665.99      646.27     12.11 o
   5   9   1       58.74       59.57      4.18 o
   6   9   1        4.97        5.44      2.97 o
   7   9   1       18.63       24.27      3.65 o
   8   9   1        6.60        6.68      3.79 o
   9   9   1        0.05       -4.04      4.04 o
  10   9   1        3.01       -1.01      4.88 o
  -9  10   1       12.45       20.87      5.65 o
  -8  10   1        0.15        2.39      3.98 o
  -7  10   1       21.90       18.18      4.22 o
  -6  10   1       38.89       42.77      4.79 o
  -5  10   1       26.46       28.14      4.68 o
  -4  10   1        2.25       -0.89      3.20 o
  -3  10   1        4.51        5.82      4.12 o
  -2  10   1       23.16       22.43      3.15 o
  -1  10   1       22.55       20.99      4.63 o
   0  10   1       81.33       87.85      5.43 o
   1  10   1       70.98       73.82      2.94 o
   2  10   1        0.43        0.78      2.52 o
   3  10   1        0.51       -2.26      2.26 o
   4  10   1       13.04       13.41      2.69 o
   5  10   1        8.96       14.87      3.13 o
   6  10   1       38.46       38.43      7.23 o
   7  10   1        1.92        4.09      4.25 o
   8  10   1       20.41       28.05      6.96 o
   9  10   1        2.66       -1.24      4.61 o
  -8  11   1        2.37        4.25      5.36 o
  -7  11   1        4.76       10.23      5.60 o
  -6  11   1       21.50       20.59      9.91 o
  -5  11   1        7.51        9.15      6.43 o
  -4  11   1        0.12        2.67      4.69 o
  -3  11   1        4.08        0.29      2.83 o
  -2  11   1        0.54       -4.33      6.70 o
  -1  11   1        1.31        5.59      3.08 o
   0  11   1        8.54        5.40      3.10 o
   1  11   1        0.61        0.43      2.52 o
   2  11   1        0.58        1.65      2.67 o
   3  11   1        2.56        6.64      3.22 o
   4  11   1        1.61        3.35      7.37 o
   5  11   1       39.34       36.80      6.36 o
   6  11   1        1.60        0.12      9.91 o
   7  11   1        2.45        0.57      4.07 o
   8  11   1        0.78       -6.16      6.16 o
  -6  12   1        6.33        2.84      6.03 o
  -5  12   1        0.89        8.10      5.45 o
  -4  12   1        0.75        2.64      4.69 o
  -3  12   1        2.03        6.96      4.63 o
  -2  12   1        4.07        0.71      4.61 o
  -1  12   1        0.35        0.83      3.09 o
   0  12   1       23.74       23.67      5.10 o
   1  12   1        0.01       -1.93      3.31 o
   2  12   1        7.13        5.30      3.53 o
   3  12   1        3.14        7.45      6.03 o
   4  12   1        0.34       -2.87      4.50 o
   5  12   1        0.07       -0.40      5.21 o
   6  12   1       13.03       24.58     14.86 o
  -4  13   1        7.51        9.64      8.84 o
  -3  13   1        1.19        1.78      5.25 o
  -2  13   1        2.69       -0.51      3.85 o
  -1  13   1        0.45       -3.98      3.98 o
   0  13   1        0.12       -3.15      3.88 o
   1  13   1        4.17        3.60      4.25 o
   2  13   1        0.67       -0.13      5.22 o
   3  13   1        4.97       13.05      4.31 o
   4  13   1        0.67        3.48      8.57 o
 -13   0   2       24.08       19.97     15.00 o
 -12   0   2       21.43       17.47      9.64 o
 -11   0   2       51.26       62.56      6.20 o
 -10   0   2      410.68      408.07     15.67 o
  -9   0   2       13.39       21.66      4.58 o
  -8   0   2     1152.26     1103.94     19.88 o
  -7   0   2      195.93      192.92     10.45 o
  -6   0   2       58.88       50.67      2.97 o
  -5   0   2       82.76       56.15      2.64 o
  -4   0   2     2828.34     2422.65     32.40 o
  -3   0   2     6766.72     6580.52     77.88 o
  -2   0   2     1423.93     1304.32     16.38 o
  -1   0   2    11499.44    10356.62    121.99 o
   0   0   2      229.31      302.65      3.33 o
   1   0   2     6912.42     6762.77     72.83 o
   2   0   2    28655.21    24429.95    329.23 o
   3   0   2      266.57      248.19      5.39 o
   4   0   2     1334.70     1471.58     26.24 o
   5   0   2      559.52      640.61     11.46 o
   6   0   2     2560.46     2432.90     35.99 o
   7   0   2       45.87       63.20      3.86 o
   8   0   2     2085.24     2029.24     38.45 o
   9   0   2      134.23      128.70      7.13 o
  10   0   2      279.54      285.28     11.00 o
  11   0   2       40.70       31.53      5.19 o
  12   0   2        6.88       -3.48      4.55 o
  13   0   2       12.43       19.28      6.43 o
 -13   1   2        8.15        5.67      3.88 o
 -12   1   2        5.09        1.51      3.18 o
 -11   1   2       10.29       11.51      3.12 o
 -10   1   2       27.17       26.85      3.51 o
  -9   1   2      309.26      301.14      7.86 o
  -8   1   2      110.31      100.92      4.16 o
  -7   1   2        1.10        0.26      1.68 o
  -6   1   2        0.82        2.11      1.33 o
  -5   1   2      400.51      390.05      5.29 o
  -4   1   2      303.46      348.68      4.44 o
  -3   1   2      580.89      645.73      6.60 o
  -2   1   2     8326.57     7980.01     66.16 o
  -1   1   2       18.46       24.11      0.72 o
   0   1   2    10549.63    10208.34     77.42 o
   1   1   2     1114.75     1041.02      7.76 o
   2   1   2     3436.60     3518.36     31.66 o
   3   1   2      760.20      741.55      7.74 o
   4   1   2     3186.34     3294.44     32.55 o
   5   1   2     4135.15     4387.94     46.92 o
   6   1   2      737.20      705.96      9.16 o
   7   1   2       58.39       61.48      2.71 o
   8   1   2      156.63      149.52      6.38 o
   9   1   2       20.95       24.60      3.06 o
  10   1   2       14.99       18.16      3.43 o
  11   1   2       13.94        9.95      3.04 o
  12   1   2        3.28       -2.96      2.96 o
  13   1   2       29.55       29.61      4.99 o
 -13   2   2        0.51        1.68      3.52 o
 -12   2   2        6.94        4.94      3.83 o
 -11   2   2        2.33       -3.71      4.52 o
 -10   2   2        0.01       -2.12      2.45 o
  -9   2   2        6.83        3.03      3.52 o
  -8   2   2        0.34        0.22      2.98 o
  -7   2   2      166.29      155.65      3.82 o
  -6   2   2      588.18      579.96      7.10 o
  -5   2   2       38.02       55.19      1.95 o
  -4   2   2      407.98      413.89      4.99 o
  -3   2   2      712.89      654.92      6.66 o
  -2   2   2     9533.23     9195.22     78.11 o
  -1   2   2     9422.33     8764.61     72.55 o
   0   2   2     4116.33     4021.30     29.61 o
   1   2   2      372.16      419.67      5.47 o
   2   2   2      133.51      122.07      3.86 o
   3   2   2      363.76      377.87      5.68 o
   4   2   2      367.29      343.41      4.92 o
   5   2   2     1594.87     1682.32     17.95 o
   6   2   2       23.32       13.58      1.74 o
   7   2   2       15.54       17.75      1.97 o
   8   2   2       18.68       11.36      2.98 o
   9   2   2       63.16       58.93      4.68 o
  10   2   2       98.46      119.05      5.95 o
  11   2   2        2.61        0.82      3.59 o
  12   2   2        9.75        5.82      3.51 o
  13   2   2        9.43        7.50      6.16 o
 -13   3   2        9.00        6.49      5.49 o
 -12   3   2        7.84        7.27      4.56 o
 -11   3   2        2.39       -1.79      2.73 o
 -10   3   2        2.49        0.26      3.25 o
  -9   3   2       39.75       33.56      3.11 o
  -8   3   2        1.23        6.08      2.28 o
  -7   3   2       11.35       13.91      2.06 o
  -6   3   2      103.49      126.17      3.25 o
  -5   3   2       12.07       22.08      1.57 o
  -4   3   2      560.84      606.48      7.04 o
  -3   3   2        0.26        0.88      0.80 o
  -2   3   2       15.00       14.83      1.22 o
  -1   3   2     4565.37     4474.22     37.53 o
   0   3   2      274.21      245.24      2.94 o
   1   3   2      442.23      385.12      5.55 o
   2   3   2       91.10      109.51      1.95 o
   3   3   2       44.35       33.01      1.35 o
   4   3   2      188.91      203.00      3.57 o
   5   3   2      939.36     1038.42     17.33 o
   6   3   2      122.52      112.25      3.08 o
   7   3   2      107.87      130.84      4.07 o
   8   3   2      105.44      106.24      4.02 o
   9   3   2       99.22       86.35      4.26 o
  10   3   2        0.18       -2.51      2.51 o
  11   3   2        0.16        1.93      2.94 o
  12   3   2       28.91       20.91      6.83 o
  13   3   2        3.08        0.27      6.16 o
 -13   4   2        7.56        1.87     10.31 o
 -12   4   2        0.62       -3.00      4.94 o
 -11   4   2        0.51        4.76      8.04 o
 -10   4   2        1.63       -1.08      2.82 o
  -9   4   2        1.85        2.22      2.23 o
  -8   4   2       44.35       30.18      2.90 o
  -7   4   2       29.07       32.04      2.62 o
  -6   4   2       41.42       43.86      2.62 o
  -5   4   2        0.38        2.84      1.25 o
  -4   4   2       14.70       24.29      1.44 o
  -3   4   2      501.26      583.00      6.55 o
  -2   4   2       48.66       52.79      1.58 o
  -1   4   2       59.19       50.89      1.52 o
   0   4   2      181.71      196.02      2.74 o
   1   4   2      519.25      588.31      7.27 o
   2   4   2     3012.30     3030.73     30.85 o
   3   4   2       70.40       80.81      2.68 o
   4   4   2      629.66      643.13      7.43 o
   5   4   2        4.04        1.58      1.11 o
   6   4   2       21.78       22.48      1.73 o
   7   4   2       45.94       54.58      4.08 o
   8   4   2       10.19        9.75      2.45 o
   9   4   2       34.55       28.92      2.83 o
  10   4   2        3.19        8.70      3.78 o
  11   4   2       34.09       33.28      8.70 o
  12   4   2        1.21       -4.58      7.63 o
  13   4   2        3.38        6.70      6.43 o
 -12   5   2        0.83       -2.62      5.16 o
 -11   5   2        2.30       -3.65      3.65 o
 -10   5   2       14.11       12.04      3.47 o
  -9   5   2        1.05       -2.19      2.19 o
  -8   5   2      564.05      566.31      9.80 o
  -7   5   2      275.37      305.30      6.48 o
  -6   5   2       52.85       53.75      2.47 o
  -5   5   2        8.81       11.21      1.38 o
  -4   5   2      180.33      179.41      3.08 o
  -3   5   2     1033.34      894.32      9.62 o
  -2   5   2     1045.24     1048.21     10.73 o
  -1   5   2     3874.24     4121.01     35.02 o
   0   5   2     2186.33     2246.00     19.49 o
   1   5   2       60.15       42.66      1.66 o
   2   5   2      383.90      420.71      6.12 o
   3   5   2      624.96      600.93      8.89 o
   4   5   2        0.06        1.08      0.97 o
   5   5   2      241.83      243.77      4.48 o
   6   5   2        0.24       -1.41      1.41 o
   7   5   2      194.39      178.12      6.02 o
   8   5   2       10.26        7.57      2.97 o
   9   5   2       91.73       78.88      4.88 o
  10   5   2        0.05       -3.47      3.47 o
  11   5   2       15.80        8.97      4.81 o
  12   5   2       43.12       55.92      9.24 o
 -12   6   2        1.73       -2.50      5.00 o
 -11   6   2        0.44       -1.57      3.92 o
 -10   6   2       92.99       92.16      5.77 o
  -9   6   2        1.87        3.42      3.15 o
  -8   6   2       76.96       75.51      4.77 o
  -7   6   2       35.12       27.27      3.41 o
  -6   6   2       84.17       63.74      3.09 o
  -5   6   2      212.34      185.76      4.55 o
  -4   6   2        2.80        5.22      1.41 o
  -3   6   2      624.95      652.46      8.33 o
  -2   6   2      300.93      284.13      4.49 o
  -1   6   2      117.02      129.80      2.33 o
   0   6   2      514.85      555.51      5.33 o
   1   6   2      711.49      786.84      8.00 o
   2   6   2        0.04       -0.64      1.29 o
   3   6   2        8.04        6.44      1.69 o
   4   6   2      263.55      256.84      5.65 o
   5   6   2        0.09       -1.57      1.95 o
   6   6   2        1.28       -1.16      2.11 o
   7   6   2        9.08       10.31      2.97 o
   8   6   2       44.90       60.83      4.43 o
   9   6   2        0.31        5.54      3.20 o
  10   6   2       20.65       16.73      5.14 o
  11   6   2        7.45       -1.34      5.22 o
  12   6   2        0.53        1.04      5.51 o
 -11   7   2        5.00       11.00      4.75 o
 -10   7   2        0.07        4.99      3.62 o
  -9   7   2       18.38       24.73      4.91 o
  -8   7   2       11.48        7.01      3.22 o
  -7   7   2       79.66       67.02      4.57 o
  -6   7   2       74.24       75.43      4.30 o
  -5   7   2      438.64      402.90      8.84 o
  -4   7   2      130.59      133.32      3.77 o
  -3   7   2       66.30       69.53      3.96 o
  -2   7   2       54.18       57.12      2.16 o
  -1   7   2       43.37       43.73      1.56 o
   0   7   2      122.34      131.82      2.53 o
   1   7   2        2.43        0.70      1.02 o
   2   7   2      131.69      112.88      4.47 o
   3   7   2       21.45       21.76      2.44 o
   4   7   2      243.95      256.73      6.65 o
   5   7   2       16.41       17.27      2.86 o
   6   7   2       10.86       12.36      2.99 o
   7   7   2       40.85       42.28      4.21 o
   8   7   2       35.47       34.86      5.77 o
   9   7   2       33.45       28.29      4.59 o
  10   7   2       30.63       38.35      6.07 o
  11   7   2        0.58        6.89      5.14 o
 -11   8   2        6.62        7.46     12.05 o
 -10   8   2        2.95        2.34      8.10 o
  -9   8   2       27.21       26.82      4.81 o
  -8   8   2        0.60        1.27      2.98 o
  -7   8   2       41.18       37.85      3.97 o
  -6   8   2       74.91       74.62      4.52 o
  -5   8   2      319.75      285.82      7.55 o
  -4   8   2       59.14       62.86      3.75 o
  -3   8   2       30.25       27.98      2.75 o
  -2   8   2        2.10        0.85      1.62 o
  -1   8   2       44.82       39.44      2.44 o
   0   8   2       55.55       53.78      2.34 o
   1   8   2        7.78        1.95      1.47 o
   2   8   2       62.71       71.12      3.15 o
   3   8   2      284.06      284.52      7.00 o
   4   8   2        0.13       -0.21      2.49 o
   5   8   2      245.38      233.10      9.74 o
   6   8   2        3.85        1.95      2.71 o
   7   8   2       34.02       40.29      4.00 o
   8   8   2        0.49        2.01      3.98 o
   9   8   2        9.36        8.23      4.61 o
  10   8   2        0.15       -4.11      4.11 o
  11   8   2       11.90       12.07      9.24 o
 -10   9   2        0.01        0.59      4.83 o
  -9   9   2        0.68        8.04      4.80 o
  -8   9   2        1.85        8.85      3.85 o
  -7   9   2       28.57       38.64      4.07 o
  -6   9   2        2.90        7.02      3.63 o
  -5   9   2      169.30      163.49      8.08 o
  -4   9   2       21.59       18.63      2.94 o
  -3   9   2       19.83       12.84      2.54 o
  -2   9   2       37.72       26.79      2.55 o
  -1   9   2       38.05       33.24      4.89 o
   0   9   2       40.94       41.10      4.01 o
   1   9   2       10.64       16.53      1.69 o
   2   9   2      225.10      202.87      5.24 o
   3   9   2       29.28       24.86      2.65 o
   4   9   2      127.73      149.51      7.04 o
   5   9   2       59.09       68.78      4.35 o
   6   9   2      110.34      112.19      5.38 o
   7   9   2        5.29        0.20      3.32 o
   8   9   2        1.91        8.82      4.31 o
   9   9   2        0.40       -5.09      5.09 o
  10   9   2       25.12       31.64     12.32 o
  -9  10   2       13.87       13.17      4.61 o
  -8  10   2        5.10        5.38      3.98 o
  -7  10   2       22.40       27.16      6.91 o
  -6  10   2        1.16        2.79      3.39 o
  -5  10   2        4.40        4.57      2.87 o
  -4  10   2        2.49       -1.63      2.99 o
  -3  10   2        2.34        1.54      2.95 o
  -2  10   2       23.10       27.22      3.70 o
  -1  10   2        7.05       14.04      4.41 o
   0  10   2       42.36       56.47      6.93 o
   1  10   2      108.32       82.35      4.95 o
   2  10   2       51.15       63.12      4.36 o
   3  10   2        0.40        1.42      2.15 o
   4  10   2        9.01        6.30      2.50 o
   5  10   2        2.79       -1.90      2.58 o
   6  10   2       22.95       30.80      5.74 o
   7  10   2        0.00        1.63      3.88 o
   8  10   2        0.01        1.23      4.38 o
   9  10   2       24.75       26.58      6.10 o
  -8  11   2       18.52       25.85      9.11 o
  -7  11   2        0.00       -2.06      8.44 o
  -6  11   2        0.68        1.53      5.14 o
  -5  11   2        5.73        4.35      6.16 o
  -4  11   2       11.73        4.87      4.46 o
  -3  11   2        0.54       -0.02      2.81 o
  -2  11   2        4.64        7.73      4.50 o
  -1  11   2        3.57        2.35      4.29 o
   0  11   2        9.75       10.95      3.29 o
   1  11   2        0.03        0.40      3.03 o
   2  11   2        0.04        2.27      2.32 o
   3  11   2        0.02       -0.19      4.29 o
   4  11   2        0.87       -1.40      4.18 o
   5  11   2       39.77       54.66      7.05 o
   6  11   2        0.23       -1.79      2.97 o
   7  11   2        0.33       -0.24      4.95 o
   8  11   2        0.02       -4.50      4.50 o
  -6  12   2        0.68        0.00      5.34 o
  -5  12   2        8.22        8.50      5.72 o
  -4  12   2        8.27       13.19      5.59 o
  -3  12   2        0.00       -2.03      4.30 o
  -2  12   2        0.08       -2.72      4.29 o
  -1  12   2       30.49       34.98      4.89 o
   0  12   2       44.49       51.40      6.15 o
   1  12   2        0.62        2.19      3.39 o
   2  12   2        0.96        0.22      3.27 o
   3  12   2        0.01        0.58      3.19 o
   4  12   2       20.16       21.81      8.57 o
   5  12   2        5.10        2.80      5.08 o
   6  12   2        1.82       13.39      8.03 o
  -4  13   2        1.68        3.21      9.11 o
  -3  13   2        0.88        1.65      5.14 o
  -2  13   2        5.75        4.16      5.21 o
  -1  13   2        0.04        4.94      3.74 o
   0  13   2        0.87       -3.62      3.98 o
   1  13   2        0.68        2.23      4.15 o
   2  13   2        0.00        0.20      4.16 o
   3  13   2        0.08       -0.94      3.66 o
   4  13   2        0.51        1.76      5.02 o
 -13   1   3       11.77       15.15      6.03 o
 -12   1   3        1.04        1.98      3.17 o
 -11   1   3       20.36       22.06      4.52 o
 -10   1   3        2.31        3.67      3.00 o
  -9   1   3      540.95      519.43     10.67 o
  -8   1   3       49.75       55.29      3.31 o
  -7   1   3        3.16        4.99      1.58 o
  -6   1   3      384.22      392.54      5.55 o
  -5   1   3       66.03       41.47      2.32 o
  -4   1   3       67.57       51.75      1.70 o
  -3   1   3       36.51       37.41      1.32 o
  -2   1   3    16184.75    14757.05    121.91 o
  -1   1   3     1243.07     1257.87     11.08 o
   0   1   3     7228.40     6705.24     52.87 o
   1   1   3     2045.09     2116.93     15.31 o
   2   1   3     1727.05     1643.55     14.40 o
   3   1   3      314.88      377.50      5.29 o
   4   1   3       41.69       54.00      1.93 o
   5   1   3      290.77      320.49      5.07 o
   6   1   3      245.00      238.33      4.90 o
   7   1   3      181.21      179.24      4.66 o
   8   1   3      100.78      101.21      4.98 o
   9   1   3        0.05       -1.13      2.20 o
  10   1   3        4.00        3.57      2.60 o
  11   1   3        3.25        6.06      3.17 o
  12   1   3       12.98       19.33      4.15 o
  13   1   3        2.72        0.94      3.98 o
 -13   2   3       49.91       69.93      5.44 o
 -12   2   3       12.10        9.13      4.68 o
 -11   2   3        0.00       -2.54      3.94 o
 -10   2   3        6.14       -1.70      2.53 o
  -9   2   3       44.46       46.09      4.39 o
  -8   2   3       23.93       25.30      2.71 o
  -7   2   3       17.72       18.29      1.94 o
  -6   2   3      182.07      191.30      5.66 o
  -5   2   3      416.35      452.39      5.75 o
  -4   2   3      623.01      643.79      6.98 o
  -3   2   3      320.93      228.76      3.23 o
  -2   2   3       15.15       20.96      1.18 o
  -1   2   3     6364.17     6189.39     51.46 o
   0   2   3    14650.63    13996.29    115.98 o
   1   2   3      117.07       78.47      1.14 o
   2   2   3      671.08      746.86      7.57 o
   3   2   3      357.58      405.49      4.94 o
   4   2   3        3.26        0.08      0.95 o
   5   2   3       75.60       88.78      2.46 o
   6   2   3      172.55      175.74      3.93 o
   7   2   3       58.81       60.75      3.04 o
   8   2   3       18.54       15.98      3.08 o
   9   2   3      108.30       98.22      4.42 o
  10   2   3       19.86       25.12      3.26 o
  11   2   3       12.03        7.51      3.31 o
  12   2   3        5.84        8.00      3.88 o
  13   2   3        3.11        0.54      5.62 o
 -13   3   3        8.85        9.72      4.08 o
 -12   3   3       48.18       53.11      4.80 o
 -11   3   3        0.16       -2.46      3.44 o
 -10   3   3        1.16        1.45      2.70 o
  -9   3   3       15.33       14.59      3.57 o
  -8   3   3      674.33      660.85     10.84 o
  -7   3   3       39.15       40.73      3.59 o
  -6   3   3      104.75      119.36      3.18 o
  -5   3   3      541.37      597.87      7.40 o
  -4   3   3       17.77       10.17      1.18 o
  -3   3   3     1014.69      989.99     10.16 o
  -2   3   3       94.97      116.42      2.44 o
  -1   3   3       36.93       43.69      2.04 o
   0   3   3       18.20       23.74      0.84 o
   1   3   3     2158.20     2138.26     21.42 o
   2   3   3      545.77      489.05      6.85 o
   3   3   3        2.15        1.27      0.92 o
   4   3   3      193.60      181.76      3.17 o
   5   3   3        9.70       19.28      1.47 o
   6   3   3      420.82      434.14      9.46 o
   7   3   3        0.01       -0.42      1.60 o
   8   3   3        9.16        4.92      1.87 o
   9   3   3        7.22        7.28      3.07 o
  10   3   3       12.70       18.02      3.24 o
  11   3   3       32.17       39.98      6.70 o
  12   3   3       10.98       13.09     11.65 o
  13   3   3        6.42       13.12      6.43 o
 -13   4   3        0.88       -0.83      5.01 o
 -12   4   3        7.23       13.13      4.85 o
 -11   4   3        7.45        7.90      3.36 o
 -10   4   3        0.17        3.52      2.85 o
  -9   4   3        3.07        5.66      2.34 o
  -8   4   3        0.21        1.40      2.75 o
  -7   4   3       43.74       32.41      3.54 o
  -6   4   3      493.11      522.66      7.13 o
  -5   4   3      453.41      435.17      5.95 o
  -4   4   3      284.57      275.36      4.19 o
  -3   4   3        2.97        4.31      0.99 o
  -2   4   3      707.52      762.58      8.62 o
  -1   4   3        8.21       11.76      0.97 o
   0   4   3     1331.59     1352.60     11.46 o
   1   4   3        1.32        4.19      1.03 o
   2   4   3      872.55      891.34      9.78 o
   3   4   3     2488.06     2598.14     26.84 o
   4   4   3       26.89       48.42      1.76 o
   5   4   3       12.57       15.81      1.59 o
   6   4   3      112.98      127.02      3.91 o
   7   4   3      134.21      118.21      5.09 o
   8   4   3       36.25       26.07      2.68 o
   9   4   3       87.93       86.59      5.85 o
  10   4   3       12.22       12.43      4.50 o
  11   4   3        3.68        2.21      5.49 o
  12   4   3        8.84        8.43      5.31 o
  13   4   3        6.22       18.48      7.50 o
 -12   5   3        0.56       -1.76      4.35 o
 -11   5   3        0.83       -2.99      3.97 o
 -10   5   3       10.86        7.33      4.52 o
  -9   5   3        9.59        8.62      2.83 o
  -8   5   3        1.64       -1.15      2.17 o
  -7   5   3       16.55       14.23      2.36 o
  -6   5   3       21.52       16.46      1.97 o
  -5   5   3       21.33       23.10      1.70 o
  -4   5   3        7.34        2.54      1.14 o
  -3   5   3      217.01      226.35      3.59 o
  -2   5   3     1927.28     1866.74     16.79 o
  -1   5   3      189.03      179.96      2.72 o
   0   5   3        2.52        4.55      0.92 o
   1   5   3      760.00      804.59      8.91 o
   2   5   3       65.79       52.17      1.97 o
   3   5   3      175.83      183.57      4.29 o
   4   5   3        9.38       12.59      1.68 o
   5   5   3        3.17        1.99      1.18 o
   6   5   3       63.19       47.20      2.55 o
   7   5   3        7.34        2.41      2.39 o
   8   5   3      102.09      103.48      8.61 o
   9   5   3       17.22       22.07      4.05 o
  10   5   3        2.53        0.77      3.86 o
  11   5   3        1.37       -0.72      4.41 o
  12   5   3        1.89       -4.06     10.04 o
 -12   6   3       24.94       27.56      7.45 o
 -11   6   3        0.09       -0.96      6.29 o
 -10   6   3        0.01        1.74      3.45 o
  -9   6   3       34.08       35.17      4.20 o
  -8   6   3        1.24        3.50      3.29 o
  -7   6   3        3.00        0.55      2.09 o
  -6   6   3       11.77        7.54      1.83 o
  -5   6   3      106.82      110.08      3.16 o
  -4   6   3       33.56       26.33      2.23 o
  -3   6   3      236.81      248.49      4.08 o
  -2   6   3      503.65      478.03      5.93 o
  -1   6   3       16.80       14.13      1.08 o
   0   6   3        0.53       -0.83      0.83 o
   1   6   3       54.14       64.35      2.83 o
   2   6   3      771.39      796.09      8.80 o
   3   6   3       74.56       95.93      3.37 o
   4   6   3       15.72       18.72      2.45 o
   5   6   3      111.78       92.05      4.22 o
   6   6   3      190.09      200.18      6.30 o
   7   6   3       24.45       18.77      3.36 o
   8   6   3       14.01       14.47      3.31 o
   9   6   3       83.92       69.58      5.50 o
  10   6   3        1.88        6.54      4.31 o
  11   6   3        1.92       -4.21      4.21 o
  12   6   3        2.71       -2.99      4.95 o
 -11   7   3        4.22        7.43      4.46 o
 -10   7   3       11.53       10.74      3.83 o
  -9   7   3        8.07        7.81      3.42 o
  -8   7   3        2.40        9.28      3.93 o
  -7   7   3        8.92        8.70      3.29 o
  -6   7   3       24.23       31.90      3.51 o
  -5   7   3        0.74        2.67      2.38 o
  -4   7   3       46.51       52.90      2.66 o
  -3   7   3      388.91      334.51      5.52 o
  -2   7   3       34.79       37.89      1.61 o
  -1   7   3      202.13      210.96      4.78 o
   0   7   3      239.11      253.32      3.94 o
   1   7   3       13.01       11.30      1.53 o
   2   7   3       31.08       28.52      1.99 o
   3   7   3      148.28      168.68      5.15 o
   4   7   3      145.95      127.13      4.87 o
   5   7   3        0.56        1.50      2.50 o
   6   7   3       60.08       64.84      5.00 o
   7   7   3       61.37       61.48      4.32 o
   8   7   3       10.88       13.46      3.73 o
   9   7   3       65.36       54.28      5.15 o
  10   7   3        2.45       -1.29      3.49 o
  11   7   3        0.61        5.15      5.08 o
 -11   8   3        0.86       -4.52      4.61 o
 -10   8   3        4.22        1.87      4.42 o
  -9   8   3       30.08       32.15      4.92 o
  -8   8   3       30.73       28.64      3.97 o
  -7   8   3        0.32       -0.88      2.90 o
  -6   8   3        0.03       -1.00      2.58 o
  -5   8   3      395.26      421.41      9.63 o
  -4   8   3       34.94       40.28      3.27 o
  -3   8   3      332.52      298.54      8.31 o
  -2   8   3      251.04      250.99      4.53 o
  -1   8   3      238.98      268.30      3.49 o
   0   8   3      223.18      209.08      4.58 o
   1   8   3      128.93      115.33      3.45 o
   2   8   3       14.96       13.10      2.12 o
   3   8   3        5.67        6.11      2.14 o
   4   8   3     1003.91      940.12     15.45 o
   5   8   3       15.74       15.23      3.09 o
   6   8   3        2.44        4.24      2.72 o
   7   8   3        0.68        6.06      3.04 o
   8   8   3       28.94       25.30      4.57 o
   9   8   3        7.10       10.39      4.61 o
  10   8   3        0.34       -0.72      4.76 o
  11   8   3       11.45       17.31      6.10 o
 -10   9   3        0.01       -4.10      4.10 o
  -9   9   3        0.06        7.02      4.24 o
  -8   9   3       15.62       11.56      6.37 o
  -7   9   3       32.59       42.52      4.25 o
  -6   9   3       28.43       32.46      3.75 o
  -5   9   3        5.79        6.29      3.13 o
  -4   9   3       47.76       46.78      3.46 o
  -3   9   3       12.50       13.31      2.41 o
  -2   9   3      180.36      187.58      5.88 o
  -1   9   3        9.46        7.59      3.61 o
   0   9   3      262.63      237.55     11.76 o
   1   9   3       43.65       28.03      2.40 o
   2   9   3       22.62       14.15      2.32 o
   3   9   3      286.06      286.05      6.45 o
   4   9   3      101.33      112.59      4.51 o
   5   9   3        5.68       -1.87      2.60 o
   6   9   3        0.15        5.17      3.09 o
   7   9   3        0.00       -1.99      3.20 o
   8   9   3       17.31       16.84      5.02 o
   9   9   3        0.25        2.14      4.36 o
  10   9   3       64.50       78.10      8.17 o
  -9  10   3        2.00        3.37      4.53 o
  -8  10   3        6.96       12.19      4.17 o
  -7  10   3       15.99       17.07      6.39 o
  -6  10   3       56.30       54.34      6.26 o
  -5  10   3       46.00       42.54      4.99 o
  -4  10   3        2.69        8.77      3.40 o
  -3  10   3        7.35       10.97      5.56 o
  -2  10   3        9.06       10.59      2.64 o
  -1  10   3        6.80        5.77      3.81 o
   0  10   3        0.14        1.95      3.37 o
   1  10   3       53.26       48.33      3.14 o
   2  10   3       43.58       34.36      2.91 o
   3  10   3       25.45       30.02      3.32 o
   4  10   3        4.49        4.42      2.46 o
   5  10   3       25.10       36.84      3.91 o
   6  10   3        1.62       -2.71      3.40 o
   7  10   3       25.81       37.90      5.66 o
   8  10   3        4.07        6.16      5.62 o
   9  10   3       41.51       49.55      6.76 o
  -8  11   3        0.21       16.07     10.98 o
  -7  11   3       20.16       15.62      6.48 o
  -6  11   3        2.72       -1.05      5.00 o
  -5  11   3        3.51        1.33      4.81 o
  -4  11   3       32.42       45.39      6.68 o
  -3  11   3        6.91        3.48      2.87 o
  -2  11   3        1.76       -1.82      4.82 o
  -1  11   3        9.12        8.92      4.26 o
   0  11   3       32.07       32.67      4.35 o
   1  11   3        0.33        0.06      2.15 o
   2  11   3        0.03        1.91      2.44 o
   3  11   3        0.08        0.21      4.05 o
   4  11   3        5.08        3.78      8.84 o
   5  11   3        1.36        3.86      3.81 o
   6  11   3        2.86        8.11      3.70 o
   7  11   3        4.07       -0.31      3.67 o
  -6  12   3        3.33        4.66      5.79 o
  -5  12   3        0.07        7.87      8.44 o
  -4  12   3        1.36        1.38      4.95 o
  -3  12   3        1.14        7.35      4.75 o
  -2  12   3        8.82        6.09      4.95 o
  -1  12   3        5.05       10.29      4.19 o
   0  12   3        2.28        4.50      3.51 o
   1  12   3       13.60       12.82      4.53 o
   2  12   3        0.02        4.82      5.09 o
   3  12   3        0.01       -1.44      3.29 o
   4  12   3        0.00        3.06      4.69 o
   5  12   3        2.24       -5.36      5.89 o
   6  12   3        0.08       -0.27      6.70 o
  -4  13   3        9.38        6.96      9.37 o
  -3  13   3        0.06        2.36      6.03 o
  -2  13   3       11.38       12.25      5.70 o
  -1  13   3        2.43        0.82      3.59 o
   0  13   3        1.50        5.24      4.53 o
   1  13   3        2.16        4.31      4.42 o
   2  13   3        0.76        4.96      4.76 o
   3  13   3       12.81       12.99      5.11 o
 -13   0   4       15.52       16.61      5.99 o
 -12   0   4       13.63        7.65      4.88 o
 -11   0   4        3.93        5.64      4.50 o
 -10   0   4       59.14       65.40      6.24 o
  -9   0   4     1609.64     1668.88     34.17 o
  -8   0   4      311.80      293.28     10.23 o
  -7   0   4       54.54       58.58      3.56 o
  -6   0   4      216.27      226.15      5.77 o
  -5   0   4      103.15      112.74      3.94 o
  -4   0   4       11.49       21.30      2.98 o
  -3   0   4    13827.95    12772.11    149.47 o
  -2   0   4    16354.02    15046.33    200.35 o
  -1   0   4      936.34      978.37     12.68 o
   0   0   4      136.45      168.38      2.76 o
   1   0   4    27985.22    26369.59    253.09 o
   2   0   4     3675.46     3669.39     43.90 o
   3   0   4     4657.09     4550.21     54.54 o
   4   0   4      583.28      890.98     17.53 o
   5   0   4     1977.19     2024.52     30.01 o
   6   0   4      305.12      292.54      7.25 o
   7   0   4      654.69      614.67     14.61 o
   8   0   4     1157.44     1065.95     29.46 o
   9   0   4       53.51       64.02      5.50 o
  10   0   4        1.83       -0.63      3.72 o
  11   0   4       34.76       26.25      5.89 o
  12   0   4        0.63        2.68      4.82 o
  13   0   4       22.68       30.26      6.96 o
 -13   1   4       11.69        8.03      3.92 o
 -12   1   4       16.69       14.09      3.64 o
 -11   1   4        0.15       -2.73      2.73 o
 -10   1   4      459.92      460.91     18.71 o
  -9   1   4       51.06       61.76      4.60 o
  -8   1   4      364.12      365.33      7.54 o
  -7   1   4       66.17       68.37      3.11 o
  -6   1   4      567.83      599.35      7.41 o
  -5   1   4      138.14      131.98      2.97 o
  -4   1   4      250.17      218.58      3.48 o
  -3   1   4      901.75      912.16      8.93 o
  -2   1   4     1179.17     1059.85     10.75 o
  -1   1   4     5880.26     5410.88     45.18 o
   0   1   4      878.37      883.85      7.60 o
   1   1   4     1159.04     1062.98      8.58 o
   2   1   4     2726.30     2845.43     23.02 o
   3   1   4      894.83      967.42      9.80 o
   4   1   4      887.26      972.16     10.98 o
   5   1   4       15.09       21.73      1.79 o
   6   1   4       27.76       24.77      1.85 o
   7   1   4      770.62      741.58      9.97 o
   8   1   4      261.65      293.93     10.63 o
   9   1   4        0.24       -2.32      2.32 o
  10   1   4       41.10       33.59      3.75 o
  11   1   4        0.43        2.18      3.12 o
  12   1   4        0.02       -2.33      3.31 o
  13   1   4        0.00       -0.41      3.88 o
 -13   2   4        2.17        5.00      3.84 o
 -12   2   4        0.01       -3.10      4.10 o
 -11   2   4       20.73       28.09      3.78 o
 -10   2   4        7.67        3.55      2.94 o
  -9   2   4       27.47       19.41      2.90 o
  -8   2   4      134.94      130.49      5.60 o
  -7   2   4       13.52       12.10      1.98 o
  -6   2   4     1054.53      995.54     14.30 o
  -5   2   4     1190.46     1296.39     14.25 o
  -4   2   4       35.80       23.99      1.39 o
  -3   2   4     1935.26     1776.38     16.04 o
  -2   2   4      408.47      430.99      4.74 o
  -1   2   4    15775.87    14975.45    123.63 o
   0   2   4     4565.40     4274.73     35.93 o
   1   2   4      598.17      592.50      5.76 o
   2   2   4      152.78      136.03      1.88 o
   3   2   4      183.16      208.32      3.35 o
   4   2   4     2222.56     2209.75     21.06 o
   5   2   4      168.52      178.25      3.40 o
   6   2   4      566.68      579.96      7.96 o
   7   2   4        5.88        9.80      2.40 o
   8   2   4       55.01       49.42      3.66 o
   9   2   4       40.02       34.06      3.18 o
  10   2   4       11.25        6.46      2.92 o
  11   2   4        0.74       -2.48      3.14 o
  12   2   4       32.54       38.30      4.83 o
  13   2   4        3.54       -0.27      6.16 o
 -13   3   4        4.59        2.90      3.79 o
 -12   3   4        4.64        9.40      3.53 o
 -11   3   4       16.32       21.37      3.68 o
 -10   3   4       12.59       11.67      4.45 o
  -9   3   4       50.92       47.78      3.53 o
  -8   3   4       33.98       36.87      3.09 o
  -7   3   4       19.75       22.10      2.58 o
  -6   3   4       22.98       21.82      1.83 o
  -5   3   4      259.46      255.81      4.32 o
  -4   3   4      166.74      152.82      3.10 o
  -3   3   4        9.03        9.51      1.09 o
  -2   3   4       62.66       53.61      1.63 o
  -1   3   4       93.45      107.12      1.96 o
   0   3   4      879.72      892.31      8.33 o
   1   3   4      762.18      722.25      7.08 o
   2   3   4      672.48      754.86      7.21 o
   3   3   4     1454.59     1620.11     16.92 o
   4   3   4      162.51      179.59      3.21 o
   5   3   4       18.01       13.97      1.37 o
   6   3   4      269.61      297.77      5.23 o
   7   3   4       37.82       52.55      3.63 o
   8   3   4       43.20       42.12      2.92 o
   9   3   4       27.26       28.12      3.90 o
  10   3   4       17.28       19.22      3.93 o
  11   3   4       10.49       -0.72      4.17 o
  12   3   4        1.58       -4.55      4.55 o
  13   3   4        7.21        9.64      6.96 o
 -13   4   4        4.09       -1.67      8.00 o
 -12   4   4        4.34        0.17      4.51 o
 -11   4   4        0.80       -1.48      2.92 o
 -10   4   4       85.04       91.87      4.92 o
  -9   4   4        0.63        1.34      2.28 o
  -8   4   4       21.27       17.00      4.16 o
  -7   4   4       11.68       13.16      2.30 o
  -6   4   4      980.93      957.68     11.11 o
  -5   4   4        0.02        1.14      1.28 o
  -4   4   4      124.76      133.43      2.91 o
  -3   4   4     1083.26     1075.40     12.69 o
  -2   4   4      911.47      741.44      7.98 o
  -1   4   4     1513.30     1572.34     15.96 o
   0   4   4      708.07      702.91      7.40 o
   1   4   4      568.82      657.64      8.04 o
   2   4   4      452.50      415.93      6.60 o
   3   4   4     1365.63     1392.31     15.69 o
   4   4   4       59.05       45.95      1.82 o
   5   4   4       10.91       15.05      1.40 o
   6   4   4        3.57        4.90      1.88 o
   7   4   4      245.29      265.92      5.72 o
   8   4   4       53.84       59.28      3.21 o
   9   4   4       93.13      100.63      6.76 o
  10   4   4       21.19       34.68      5.39 o
  11   4   4        2.04        0.17      4.30 o
  12   4   4        1.52       -4.82      4.82 o
 -12   5   4        0.54        0.82      4.67 o
 -11   5   4        0.01       -2.01      4.17 o
 -10   5   4      141.94      154.54      6.89 o
  -9   5   4       32.05       32.94      3.16 o
  -8   5   4       81.83       70.83      3.73 o
  -7   5   4      175.54      168.38      4.98 o
  -6   5   4      144.16      145.23      3.90 o
  -5   5   4      352.75      346.70      5.27 o
  -4   5   4      239.41      237.34      3.99 o
  -3   5   4       66.25       60.50      2.04 o
  -2   5   4     2001.57     1933.45     18.59 o
  -1   5   4       34.40       40.60      1.40 o
   0   5   4      902.77      976.20      9.97 o
   1   5   4     1472.05     1673.24     17.92 o
   2   5   4       31.47       25.58      1.62 o
   3   5   4        1.68        4.53      1.33 o
   4   5   4        9.02        9.16      1.72 o
   5   5   4        1.93       -1.22      1.22 o
   6   5   4       82.91       73.51      4.13 o
   7   5   4      400.75      378.63      9.95 o
   8   5   4       82.91       81.42      4.51 o
   9   5   4       63.20       61.33      5.22 o
  10   5   4        4.08       -3.35      3.35 o
  11   5   4        1.05        1.33      4.41 o
  12   5   4        0.79       -5.36      5.36 o
 -12   6   4        1.02       -2.13      4.82 o
 -11   6   4        0.41       -3.91      3.91 o
 -10   6   4        8.25        8.30      3.72 o
  -9   6   4       72.57       57.92      5.53 o
  -8   6   4       71.33       71.04      4.70 o
  -7   6   4      204.97      207.30      5.53 o
  -6   6   4        0.02       -0.13      1.71 o
  -5   6   4        6.46        6.42      1.68 o
  -4   6   4      411.91      391.83      5.51 o
  -3   6   4       65.40       83.02      2.33 o
  -2   6   4      215.88      231.65      3.49 o
  -1   6   4       51.98       54.86      1.67 o
   0   6   4       41.71       42.24      1.77 o
   1   6   4       73.79       81.21      3.22 o
   2   6   4      110.68       95.91      2.66 o
   3   6   4       16.58       15.59      1.82 o
   4   6   4       47.46       52.68      4.04 o
   5   6   4        0.46       -1.28      1.66 o
   6   6   4       19.31       35.21      8.43 o
   7   6   4       30.83       37.88      4.91 o
   8   6   4       36.11       44.41      4.35 o
   9   6   4        1.40        7.30      3.70 o
  10   6   4        7.80       13.99      4.80 o
  11   6   4       11.03        8.02      5.08 o
  12   6   4        9.27       19.10      6.29 o
 -12   7   4       14.15       29.46     13.39 o
 -11   7   4        5.99        4.04      5.55 o
 -10   7   4        8.62        7.37      3.64 o
  -9   7   4       53.47       71.42      5.23 o
  -8   7   4      130.95      146.65      6.58 o
  -7   7   4       49.42       49.35      4.13 o
  -6   7   4      249.43      251.86     12.52 o
  -5   7   4       85.52       81.00      4.82 o
  -4   7   4       25.92       28.26      1.88 o
  -3   7   4      296.86      290.29      4.48 o
  -2   7   4      133.79      140.21      3.04 o
  -1   7   4       40.97       43.15      1.62 o
   0   7   4      106.99      109.15      2.53 o
   1   7   4        2.61        2.75      1.39 o
   2   7   4      233.49      210.25      4.25 o
   3   7   4       10.05        8.14      2.05 o
   4   7   4      294.95      303.68     10.50 o
   5   7   4      723.50      718.32     12.84 o
   6   7   4       70.48       83.81      4.47 o
   7   7   4       28.03       20.22      4.99 o
   8   7   4        9.71        9.65      3.70 o
   9   7   4       57.60       78.57      5.99 o
  10   7   4        2.55       -4.23      4.23 o
  11   7   4       12.63       11.02      5.65 o
 -11   8   4       14.23       21.84      5.68 o
 -10   8   4        0.00       -3.75      3.75 o
  -9   8   4        1.92        1.63      3.76 o
  -8   8   4        0.41        0.27      2.97 o
  -7   8   4       40.65       39.99      4.06 o
  -6   8   4        0.79        0.81      2.70 o
  -5   8   4      330.01      369.83      8.78 o
  -4   8   4       42.23       41.12      3.36 o
  -3   8   4       78.43       77.99      3.86 o
  -2   8   4        5.39        5.47      1.28 o
  -1   8   4      120.89      114.05      4.58 o
   0   8   4        0.71        1.51      1.72 o
   1   8   4       75.43       69.37      3.06 o
   2   8   4       41.61       44.24      2.66 o
   3   8   4        0.15       -1.89      1.89 o
   4   8   4      589.19      634.89     11.84 o
   5   8   4       43.67       43.77      3.66 o
   6   8   4      103.60      110.70      5.18 o
   7   8   4        2.10        2.16      3.11 o
   8   8   4       21.83       26.46      5.29 o
   9   8   4        0.06       -1.63      4.04 o
  10   8   4       16.57       17.97      5.60 o
 -10   9   4        5.12       11.07      4.96 o
  -9   9   4        0.60        2.32      4.13 o
  -8   9   4        4.53        8.86      3.86 o
  -7   9   4        6.20       13.86      3.87 o
  -6   9   4       43.54       44.42      4.03 o
  -5   9   4        4.24        8.61      2.90 o
  -4   9   4      115.39      116.60      4.91 o
  -3   9   4        5.53        0.62      2.64 o
  -2   9   4       11.44       11.30      2.10 o
  -1   9   4        1.56        2.59      2.48 o
   0   9   4        5.46        0.88      1.67 o
   1   9   4       36.82       36.44      2.85 o
   2   9   4        0.34       -1.69      2.43 o
   3   9   4      102.81       86.84      3.89 o
   4   9   4       29.48       32.32      3.01 o
   5   9   4       39.68       42.77      4.48 o
   6   9   4       31.07       30.52      3.72 o
   7   9   4       10.63       11.25      4.17 o
   8   9   4        0.90       -2.28      3.98 o
   9   9   4       44.74       36.49      6.17 o
  10   9   4       40.97       44.54     10.71 o
  -9  10   4        0.02       -3.32      4.13 o
  -8  10   4        0.72        7.79      5.68 o
  -7  10   4        3.29        0.65      3.66 o
  -6  10   4       12.38       14.00      5.84 o
  -5  10   4       62.01       72.88      5.81 o
  -4  10   4       14.65       20.62      3.90 o
  -3  10   4        1.17        5.33      3.97 o
  -2  10   4        3.26        0.00      2.46 o
  -1  10   4        5.16        8.41      4.06 o
   0  10   4       47.11       49.87      3.55 o
   1  10   4        1.51       -0.65      2.00 o
   2  10   4        5.41        3.55      1.98 o
   3  10   4       36.38       48.94      3.39 o
   4  10   4       41.43       56.69      5.93 o
   5  10   4       23.76       33.80      3.78 o
   6  10   4       18.99       16.49      3.84 o
   7  10   4       10.63        1.93      4.07 o
   8  10   4       11.36        2.94      4.72 o
   9  10   4        5.34        7.52      5.07 o
  -8  11   4        0.69        7.50     10.71 o
  -7  11   4        9.21        4.59      5.91 o
  -6  11   4        0.90        1.57      5.14 o
  -5  11   4       13.95       22.23      8.44 o
  -4  11   4        6.67       13.84      5.34 o
  -3  11   4        1.59        5.09      2.84 o
  -2  11   4       16.92       15.20      5.08 o
  -1  11   4       17.91       17.43      4.89 o
   0  11   4        9.20        7.88      3.55 o
   1  11   4        4.10        2.23      2.24 o
   2  11   4        0.28        2.68      2.73 o
   3  11   4        1.31       -0.38      3.88 o
   4  11   4        7.17        1.99      4.38 o
   5  11   4        5.49        2.25      3.50 o
   6  11   4       12.75       11.40      4.06 o
   7  11   4        1.68       -1.04      3.86 o
  -6  12   4        4.48        1.95      5.64 o
  -5  12   4        0.61        8.06      5.55 o
  -4  12   4       28.95       38.44      7.14 o
  -3  12   4        1.43       -3.24      4.55 o
  -2  12   4       22.67       14.09      5.53 o
  -1  12   4       22.77       23.14      5.70 o
   0  12   4       10.00       13.16      3.84 o
   1  12   4        0.01       -0.96      3.69 o
   2  12   4       11.46       18.76      4.91 o
   3  12   4        0.20       -3.24      3.24 o
   4  12   4        0.00       -0.90      3.65 o
   5  12   4        0.63       -4.55      5.62 o
  -4  13   4        0.04       13.93      9.91 o
  -3  13   4       12.55       10.09      7.77 o
  -2  13   4        3.20        1.99      4.79 o
  -1  13   4       26.65       33.42      5.45 o
   0  13   4       13.60       20.29      6.83 o
   1  13   4        2.72        1.06      4.45 o
   2  13   4        2.17        5.45      4.80 o
   3  13   4       15.01        6.56      6.56 o
 -13   1   5       44.27       46.47      7.50 o
 -12   1   5        2.70        0.20      3.22 o
 -11   1   5       38.65       43.46      4.25 o
 -10   1   5       86.20       79.54      4.88 o
  -9   1   5       96.28       97.86      4.93 o
  -8   1   5      356.55      339.88      7.34 o
  -7   1   5        5.34        4.16      1.62 o
  -6   1   5        0.21        0.31      1.33 o
  -5   1   5      624.77      685.38      8.21 o
  -4   1   5     2277.27     2419.31     21.74 o
  -3   1   5        1.34        2.89      1.37 o
  -2   1   5        0.22        1.30      0.86 o
  -1   1   5    23115.74    20528.32    169.85 o
   0   1   5      893.59      848.20      7.96 o
   1   1   5     1620.40     1718.75     14.20 o
   2   1   5       53.77       76.55      1.53 o
   3   1   5      100.67       83.14      1.92 o
   4   1   5      131.35      193.99      3.74 o
   5   1   5      319.17      376.39      5.81 o
   6   1   5      169.25      163.80      3.81 o
   7   1   5       86.10       78.81      3.64 o
   8   1   5      944.77      868.79     15.47 o
   9   1   5       18.20       19.24      4.19 o
  10   1   5       17.92       19.01      3.33 o
  11   1   5        3.94       -0.84      4.82 o
  12   1   5        0.07        0.85      4.29 o
  13   1   5        8.70        6.96      4.26 o
 -13   2   5        1.94       -4.34      5.04 o
 -12   2   5       37.60       45.47      4.59 o
 -11   2   5       12.74       16.32      4.87 o
 -10   2   5        4.68        6.01      3.15 o
  -9   2   5       84.91      100.82      5.45 o
  -8   2   5        2.02        2.01      2.28 o
  -7   2   5        0.12        0.20      1.67 o
  -6   2   5       22.34       21.55      2.08 o
  -5   2   5      985.08     1033.01     12.29 o
  -4   2   5        0.00        0.07      1.26 o
  -3   2   5        3.14        3.91      0.95 o
  -2   2   5      474.54      482.30      5.33 o
  -1   2   5     2900.77     2747.95     23.63 o
   0   2   5     2919.48     2950.55     25.21 o
   1   2   5       45.12       40.24      1.10 o
   2   2   5      137.71      136.85      1.81 o
   3   2   5      626.13      673.56      8.61 o
   4   2   5     1460.01     1580.33     24.49 o
   5   2   5        7.35        7.35      1.31 o
   6   2   5      248.21      227.64      4.52 o
   7   2   5      150.15      133.08      4.14 o
   8   2   5       58.20       72.05      4.71 o
   9   2   5       37.13       30.45      6.48 o
  10   2   5       20.44       16.75      3.29 o
  11   2   5        4.50        4.32      5.36 o
  12   2   5        4.20        2.68      5.36 o
  13   2   5        0.01       -5.09      5.09 o
 -13   3   5        0.56        1.52      3.83 o
 -12   3   5        0.04        2.91      3.52 o
 -11   3   5        6.00        2.51      5.99 o
 -10   3   5        0.00       -2.58      2.85 o
  -9   3   5        2.23        2.29      2.93 o
  -8   3   5       11.86       16.57      2.75 o
  -7   3   5       43.77       31.72      2.99 o
  -6   3   5        1.08       -0.92      1.41 o
  -5   3   5       48.02       36.31      1.98 o
  -4   3   5      978.66      938.14     10.34 o
  -3   3   5     2661.46     2676.10     26.37 o
  -2   3   5      974.41     1118.85     11.31 o
  -1   3   5     2228.89     2045.35     19.20 o
   0   3   5     5083.54     4999.41     44.88 o
   1   3   5      329.90      318.05      3.85 o
   2   3   5      224.20      215.50      2.76 o
   3   3   5      203.74      224.29      3.22 o
   4   3   5      793.15      710.90      8.20 o
   5   3   5        9.09        8.99      1.35 o
   6   3   5       66.15       61.72      2.52 o
   7   3   5      158.02      158.70      4.43 o
   8   3   5      360.44      359.17     10.50 o
   9   3   5      140.48      135.39      6.98 o
  10   3   5       28.89       28.49      3.66 o
  11   3   5        9.51        9.91      5.09 o
  12   3   5       10.00       31.07      7.23 o
  13   3   5        5.98        1.07      5.89 o
 -13   4   5       11.39        9.50      6.34 o
 -12   4   5        3.93        5.39      3.56 o
 -11   4   5        0.18       -2.86      2.86 o
 -10   4   5       19.83       21.17      3.47 o
  -9   4   5        3.41        7.14      2.54 o
  -8   4   5       71.24       71.39      5.18 o
  -7   4   5       46.46       33.08      2.84 o
  -6   4   5        1.32        2.43      1.67 o
  -5   4   5        0.08        2.89      1.86 o
  -4   4   5      738.66      744.85      8.61 o
  -3   4   5        1.81        2.76      1.13 o
  -2   4   5     1502.91     1652.36     16.13 o
  -1   4   5      432.44      506.05      5.90 o
   0   4   5      704.63      723.35      7.71 o
   1   4   5      447.01      567.61      7.27 o
   2   4   5      367.91      369.89      6.13 o
   3   4   5      397.31      439.87      7.04 o
   4   4   5      280.55      304.18      4.54 o
   5   4   5      194.19      172.54      3.46 o
   6   4   5       19.84       20.98      1.94 o
   7   4   5        5.03        6.23      1.84 o
   8   4   5      106.00      113.31      8.08 o
   9   4   5        1.39        4.59      3.66 o
  10   4   5       48.65       43.31      5.59 o
  11   4   5       14.81       11.56     10.71 o
  12   4   5       14.07       11.25      6.43 o
 -12   5   5        0.46        3.12      7.24 o
 -11   5   5        0.20        2.14      4.31 o
 -10   5   5        0.51        2.30      2.74 o
  -9   5   5        5.80       -0.04      2.92 o
  -8   5   5        4.28        8.12      2.44 o
  -7   5   5        7.11        1.50      2.17 o
  -6   5   5        0.15       -1.80      1.80 o
  -5   5   5       47.80       51.77      2.26 o
  -4   5   5        4.57        3.60      1.32 o
  -3   5   5       37.23       33.26      1.71 o
  -2   5   5       21.99       22.49      1.77 o
  -1   5   5      116.71      159.57      2.91 o
   0   5   5      138.14      152.77      2.63 o
   1   5   5       71.33       54.99      1.97 o
   2   5   5      216.81      231.79      4.89 o
   3   5   5      200.54      193.94      4.21 o
   4   5   5      351.81      338.89      6.47 o
   5   5   5       73.23       75.06      3.70 o
   6   5   5        6.03        5.08      2.29 o
   7   5   5      232.08      206.12      6.45 o
   8   5   5        0.02        1.77      2.81 o
   9   5   5      119.04      121.16      6.53 o
  10   5   5        0.03       -3.85      3.85 o
  11   5   5        7.51        0.79      8.57 o
  12   5   5        0.08       -2.14      5.09 o
 -12   6   5        0.02       -1.95      9.01 o
 -11   6   5        0.20       -4.42      5.40 o
 -10   6   5       32.29       40.24      4.68 o
  -9   6   5        3.86       -0.50      3.08 o
  -8   6   5       25.04       31.02      3.04 o
  -7   6   5      197.77      188.35      5.34 o
  -6   6   5       34.60       26.00      3.40 o
  -5   6   5        3.61        3.61      1.80 o
  -4   6   5      452.53      479.50      6.96 o
  -3   6   5        3.98        1.88      1.45 o
  -2   6   5       15.34       16.00      1.41 o
  -1   6   5       17.75       20.19      1.25 o
   0   6   5      134.60      113.70      3.28 o
   1   6   5       25.82       26.84      1.68 o
   2   6   5       14.77       13.88      1.50 o
   3   6   5      178.50      200.09      4.53 o
   4   6   5      477.29      469.56     17.78 o
   5   6   5      322.69      321.89      7.55 o
   6   6   5       61.36       56.98      3.84 o
   7   6   5       41.63       43.92      4.11 o
   8   6   5       55.46       56.51      4.86 o
   9   6   5       48.97       58.78     10.82 o
  10   6   5        0.04        3.79      4.05 o
  11   6   5        2.21        8.25      5.14 o
  12   6   5        0.07        6.16      6.70 o
 -11   7   5        2.03       -3.40      4.44 o
 -10   7   5        0.33        4.47      4.37 o
  -9   7   5        5.60        7.73      3.53 o
  -8   7   5       41.66       40.14      4.19 o
  -7   7   5       41.78       38.99      3.89 o
  -6   7   5        0.82        1.25      2.06 o
  -5   7   5        3.99        2.00      1.72 o
  -4   7   5      562.45      568.32      7.93 o
  -3   7   5      162.79      156.39      3.41 o
  -2   7   5       11.26        8.48      1.46 o
  -1   7   5      191.76      185.68      3.67 o
   0   7   5        1.42        2.95      1.89 o
   1   7   5       34.14       29.59      1.92 o
   2   7   5       74.78       60.45      4.65 o
   3   7   5       61.32       67.51      3.19 o
   4   7   5       39.89       42.95      3.40 o
   5   7   5       19.30       12.96      3.99 o
   6   7   5       31.77       35.28      3.32 o
   7   7   5        0.45       -1.92      2.85 o
   8   7   5      246.13      267.41      9.46 o
   9   7   5       17.55       19.23      4.56 o
  10   7   5        0.01       -2.11      4.23 o
  11   7   5        0.01       -1.42     10.04 o
 -11   8   5       14.53        8.04      5.19 o
 -10   8   5        0.26        3.36      6.41 o
  -9   8   5       13.31       26.39      6.15 o
  -8   8   5        0.02       -1.19      3.14 o
  -7   8   5       49.69       67.17      4.68 o
  -6   8   5       66.94       67.49      4.42 o
  -5   8   5       47.97       48.88      3.82 o
  -4   8   5       93.93       82.61      2.97 o
  -3   8   5       35.32       33.84      2.19 o
  -2   8   5      100.24       93.40      2.43 o
  -1   8   5        2.54        1.70      1.70 o
   0   8   5      131.16      131.47      4.36 o
   1   8   5       17.00       18.88      2.98 o
   2   8   5        7.16        6.14      1.79 o
   3   8   5       33.48       37.77      2.87 o
   4   8   5      265.00      264.19      8.40 o
   5   8   5      185.14      185.20      6.23 o
   6   8   5       24.18       21.04      3.61 o
   7   8   5       23.20       14.74      3.76 o
   8   8   5       84.87      101.96      6.30 o
   9   8   5        7.87       18.03      5.18 o
  10   8   5       10.43        6.10      5.62 o
 -10   9   5       14.02       13.41      4.89 o
  -9   9   5        1.05        0.55      3.84 o
  -8   9   5        0.80        3.67      6.84 o
  -7   9   5       21.46       22.03      4.28 o
  -6   9   5        3.67        3.83      2.92 o
  -5   9   5      217.49      234.32      7.12 o
  -4   9   5       27.75       20.46      3.08 o
  -3   9   5        7.18       10.83      3.07 o
  -2   9   5        1.78       -1.58      1.58 o
  -1   9   5      295.07      293.10      8.43 o
   0   9   5       18.60        7.37      2.33 o
   1   9   5      151.42      152.71      7.85 o
   2   9   5        0.12       -1.46      1.69 o
   3   9   5       89.21       84.63      3.92 o
   4   9   5       41.48       42.90      3.28 o
   5   9   5       54.38       58.79      3.67 o
   6   9   5        0.28       -2.22      2.89 o
   7   9   5       20.37       25.89      4.91 o
   8   9   5        2.19        1.91      4.15 o
   9   9   5       43.79       51.89      6.63 o
  -9  10   5        0.61        8.94      4.59 o
  -8  10   5        1.06        1.04      3.94 o
  -7  10   5        0.16       -1.56      3.65 o
  -6  10   5       41.48       49.37      7.59 o
  -5  10   5       24.65       22.48      5.92 o
  -4  10   5        0.44        1.83      3.29 o
  -3  10   5       52.71       54.60      4.38 o
  -2  10   5        2.40        1.02      3.65 o
  -1  10   5        8.50       10.13      3.61 o
   0  10   5        0.19        3.21      2.46 o
   1  10   5        3.64        5.62      2.16 o
   2  10   5       46.93       42.48      3.40 o
   3  10   5      104.02      102.44      3.93 o
   4  10   5       15.40       25.02      3.06 o
   5  10   5        0.93       -0.53      3.04 o
   6  10   5        0.18        2.04      3.36 o
   7  10   5        5.42        9.68      4.06 o
   8  10   5       14.14       16.37      6.43 o
  -8  11   5        1.19       -4.02     10.18 o
  -7  11   5        0.40       -2.46      7.37 o
  -6  11   5        0.01       -3.55      4.86 o
  -5  11   5        6.14        4.70      5.15 o
  -4  11   5        0.73       -1.20      4.70 o
  -3  11   5        0.81       -2.46      2.46 o
  -2  11   5       11.85        9.12      4.41 o
  -1  11   5        1.51        4.27      4.21 o
   0  11   5       22.75       20.96      2.87 o
   1  11   5       16.84       18.00      2.88 o
   2  11   5        0.05        1.72      3.20 o
   3  11   5       14.54       16.32      4.80 o
   4  11   5       25.05       26.15      3.20 o
   5  11   5        0.13        4.39      3.48 o
   6  11   5        0.25        0.70      3.58 o
   7  11   5       10.03       12.11      4.44 o
  -6  12   5        1.88        3.79      5.50 o
  -5  12   5        0.51       -0.33      9.11 o
  -4  12   5        4.92        7.39      5.35 o
  -3  12   5        0.09       -1.13      4.30 o
  -2  12   5        3.25       -2.60      4.34 o
  -1  12   5        0.54       -1.75      4.21 o
   0  12   5        0.00        0.20      3.90 o
   1  12   5       17.96       15.91      4.64 o
   2  12   5       10.79       10.63      4.61 o
   3  12   5       25.51       34.30      5.76 o
   4  12   5        4.11        0.80      6.16 o
   5  12   5        0.02        3.75      7.23 o
  -3  13   5        2.84        6.15      5.30 o
  -2  13   5       16.31       17.31      6.17 o
  -1  13   5        7.40        7.49      4.99 o
   0  13   5        6.90        6.84      4.14 o
   1  13   5        3.17        8.57      4.92 o
   2  13   5       12.53       10.64      5.07 o
 -13   0   6       63.65       86.62      8.67 o
 -12   0   6        5.49        0.43      4.36 o
 -11   0   6       14.59       15.51      5.13 o
 -10   0   6       81.98       79.02      6.72 o
  -9   0   6       93.90      121.83      8.02 o
  -8   0   6      412.68      402.68     10.58 o
  -7   0   6       40.28       28.68      3.01 o
  -6   0   6      178.26      171.15      9.71 o
  -5   0   6      787.35      741.86     11.89 o
  -4   0   6      520.38      666.72     10.58 o
  -3   0   6     1242.85     1283.50     17.31 o
  -2   0   6      606.28      643.48      9.55 o
  -1   0   6    13509.08    12396.47    242.62 o
   0   0   6     6877.02     7194.04     84.85 o
   1   0   6     5728.77     5677.53     60.72 o
   2   0   6       37.67       42.52      1.32 o
   3   0   6     1482.51     1731.05     25.08 o
   4   0   6       76.53       88.85      3.35 o
   5   0   6      926.58     1008.62     19.41 o
   6   0   6      115.78      128.05      6.68 o
   7   0   6      307.94      301.82      8.10 o
   8   0   6      172.84      175.22      7.65 o
   9   0   6      322.59      277.74     12.86 o
  10   0   6       20.10       20.89      5.09 o
  11   0   6        0.48       -1.87      4.02 o
  12   0   6       16.16        0.27      4.82 o
  13   0   6        2.99        4.29      6.16 o
 -13   1   6        0.86       -3.90      3.90 o
 -12   1   6       11.01        8.01      3.64 o
 -11   1   6       22.54       23.71      3.92 o
 -10   1   6        1.78        5.32      4.41 o
  -9   1   6      256.78      271.29      8.04 o
  -8   1   6        7.44        3.94      2.50 o
  -7   1   6      233.95      253.97      5.18 o
  -6   1   6       12.66       11.36      1.55 o
  -5   1   6     1141.92     1260.69     12.71 o
  -4   1   6     1115.34     1227.84     12.09 o
  -3   1   6       53.84       45.56      1.68 o
  -2   1   6     5120.04     5103.35     43.19 o
  -1   1   6        5.96        5.74      0.95 o
   0   1   6      604.44      574.99      5.89 o
   1   1   6     3246.01     3342.94     25.54 o
   2   1   6      423.94      445.49      4.53 o
   3   1   6      106.97      108.35      2.10 o
   4   1   6     1613.05     1668.33     18.97 o
   5   1   6      170.14      219.13      4.66 o
   6   1   6      648.86      690.52      9.07 o
   7   1   6      874.52      904.97     12.48 o
   8   1   6       46.31       45.83      3.34 o
   9   1   6        1.63        0.53      2.50 o
  10   1   6        8.84       11.03      5.09 o
  11   1   6        2.56       -2.95      3.03 o
  12   1   6        1.98       -2.98      5.36 o
  13   1   6        0.03        2.95      5.62 o
 -13   2   6        0.62       -1.44      3.69 o
 -12   2   6        1.84       -5.10      5.10 o
 -11   2   6       49.52       53.43      6.49 o
 -10   2   6      358.28      377.01      9.43 o
  -9   2   6       83.30       63.65      3.89 o
  -8   2   6      112.39      103.27      9.10 o
  -7   2   6        9.13       14.44      2.19 o
  -6   2   6      237.56      236.87      4.80 o
  -5   2   6      470.27      521.93      6.91 o
  -4   2   6      548.98      579.67      7.17 o
  -3   2   6       44.56       47.58      1.72 o
  -2   2   6       13.32       16.95      1.14 o
  -1   2   6      834.79      712.96      7.15 o
   0   2   6      269.74      255.62      3.29 o
   1   2   6     1234.01     1361.47     12.22 o
   2   2   6      733.65      665.23      6.41 o
   3   2   6        4.39        4.49      0.76 o
   4   2   6     1852.19     1842.12     21.05 o
   5   2   6      141.15      122.83      3.66 o
   6   2   6      188.89      179.87      4.46 o
   7   2   6      180.62      172.83      5.57 o
   8   2   6       40.26       44.55      3.41 o
   9   2   6       25.93       21.68      4.61 o
  10   2   6        8.25       14.68      3.50 o
  11   2   6        2.26       -0.03      2.89 o
  12   2   6       11.65       20.62      6.43 o
  13   2   6        0.86        5.62      6.16 o
 -13   3   6        1.12       -2.16      5.06 o
 -12   3   6        0.04       -3.25      3.25 o
 -11   3   6        1.32       -0.36      3.11 o
 -10   3   6       14.05       15.25      3.38 o
  -9   3   6       62.61       72.89      4.01 o
  -8   3   6      108.63      112.22      4.51 o
  -7   3   6      146.99      147.45      5.72 o
  -6   3   6      431.23      413.32      6.32 o
  -5   3   6        3.23        5.24      1.42 o
  -4   3   6      462.63      459.04      6.15 o
  -3   3   6       39.92       50.05      1.86 o
  -2   3   6       11.19        9.75      1.15 o
  -1   3   6      198.06      191.17      6.08 o
   0   3   6      580.75      637.36      6.94 o
   1   3   6       30.64       38.65      1.24 o
   2   3   6      238.67      299.38      3.73 o
   3   3   6      766.85      860.91      8.94 o
   4   3   6       35.33       46.85      1.85 o
   5   3   6      466.14      424.53      5.80 o
   6   3   6      445.42      438.40      7.14 o
   7   3   6       28.83       29.45      2.41 o
   8   3   6        9.18        4.56      2.27 o
   9   3   6        2.84        7.30      3.17 o
  10   3   6       27.31       22.79      4.83 o
  11   3   6        1.72       -2.68      4.55 o
  12   3   6       12.48       24.37      6.96 o
 -13   4   6        0.35       -3.28      8.29 o
 -12   4   6        0.38       -2.04      3.44 o
 -11   4   6        7.30        2.29      3.13 o
 -10   4   6       56.16       49.44      4.12 o
  -9   4   6       85.83       76.06      4.08 o
  -8   4   6        0.09       -2.21      2.21 o
  -7   4   6       44.07       37.26      2.97 o
  -6   4   6        1.35        1.15      1.80 o
  -5   4   6      177.14      165.98      3.69 o
  -4   4   6      144.85      151.84      3.39 o
  -3   4   6      527.37      575.34      6.99 o
  -2   4   6      863.81      784.01      8.65 o
  -1   4   6     4737.27     4915.07     44.48 o
   0   4   6      678.44      620.35      6.96 o
   1   4   6       95.61       98.98      1.88 o
   2   4   6      447.58      419.27      8.10 o
   3   4   6       39.30       37.47      1.59 o
   4   4   6      433.86      437.48      5.26 o
   5   4   6       59.11       59.89      2.96 o
   6   4   6       88.15       71.19      2.90 o
   7   4   6      124.88      123.71      4.88 o
   8   4   6       40.91       36.94      3.96 o
   9   4   6       22.88       21.14      5.62 o
  10   4   6        6.99        0.91      3.99 o
  11   4   6       34.50       44.73      7.50 o
  12   4   6        0.22       -2.68      5.62 o
 -12   5   6        1.68       -1.35      4.82 o
 -11   5   6        0.20       -1.88      4.16 o
 -10   5   6        2.47        1.00      3.25 o
  -9   5   6       51.68       46.53      3.93 o
  -8   5   6        0.92        3.41      2.27 o
  -7   5   6        3.68        4.63      2.31 o
  -6   5   6      123.33      131.95      4.33 o
  -5   5   6       24.11       20.85      1.98 o
  -4   5   6        0.92       -1.18      1.18 o
  -3   5   6       43.50       52.29      2.02 o
  -2   5   6     2395.07     2457.61     23.43 o
  -1   5   6      749.28      702.57      7.92 o
   0   5   6     2258.51     2338.29     25.45 o
   1   5   6       25.91       38.68      1.93 o
   2   5   6       51.17       60.77      2.43 o
   3   5   6      369.59      370.25      6.12 o
   4   5   6        5.54        4.73      1.69 o
   5   5   6        2.40        2.68      2.02 o
   6   5   6       46.48       44.85      4.56 o
   7   5   6       47.84       37.97      4.75 o
   8   5   6       73.80       55.58      4.59 o
   9   5   6        5.27        0.04      3.41 o
  10   5   6        4.59        5.00      4.25 o
  11   5   6        1.09        4.02      6.16 o
  12   5   6        1.95        1.07      6.16 o
 -12   6   6        5.72       -0.86      5.03 o
 -11   6   6        2.51        0.15      7.10 o
 -10   6   6        2.38        4.14      3.59 o
  -9   6   6        7.14        4.62      3.30 o
  -8   6   6       24.15       28.28      3.68 o
  -7   6   6       87.53       92.63      4.28 o
  -6   6   6        8.51       11.61      2.82 o
  -5   6   6        1.07       -1.01      1.59 o
  -4   6   6        7.98        6.39      1.69 o
  -3   6   6      423.63      471.78      6.34 o
  -2   6   6        1.13        2.00      1.23 o
  -1   6   6        5.13        3.21      1.16 o
   0   6   6      528.96      499.07      6.72 o
   1   6   6       58.52       77.04      2.71 o
   2   6   6      471.55      482.72      8.02 o
   3   6   6      287.70      297.12      6.51 o
   4   6   6      171.19      202.27      5.73 o
   5   6   6       49.96       41.54      3.29 o
   6   6   6       40.20       41.33      3.31 o
   7   6   6       16.07       18.85      3.42 o
   8   6   6        0.08       -3.03      3.74 o
   9   6   6       86.84       71.43      6.10 o
  10   6   6        0.03       -1.67      4.26 o
  11   6   6        4.87        0.27      5.89 o
 -11   7   6       12.81       12.26      5.03 o
 -10   7   6       12.89       11.31      9.61 o
  -9   7   6       69.32       90.95      5.54 o
  -8   7   6        5.85        4.30      3.13 o
  -7   7   6        8.41       14.39      3.29 o
  -6   7   6        6.25        2.93      2.16 o
  -5   7   6     1003.84      995.15     12.50 o
  -4   7   6        0.31        0.74      1.63 o
  -3   7   6      588.65      563.78      8.31 o
  -2   7   6      484.61      439.55      5.93 o
  -1   7   6        7.76        4.26      1.10 o
   0   7   6      130.77      126.08      4.53 o
   1   7   6        0.08       -1.72      1.72 o
   2   7   6        0.26        3.37      1.51 o
   3   7   6      112.58      103.31      5.62 o
   4   7   6      603.91      574.11      9.62 o
   5   7   6      153.17      170.15      5.89 o
   6   7   6       85.53       91.84      5.30 o
   7   7   6       39.18       38.56      4.40 o
   8   7   6       99.36       86.91      5.85 o
   9   7   6       41.10       40.02      5.09 o
  10   7   6        9.57        3.88      4.55 o
  11   7   6        1.71       -2.83      5.07 o
 -11   8   6        3.79        8.41      5.95 o
 -10   8   6       14.11       10.23      5.29 o
  -9   8   6       31.73       42.76      5.30 o
  -8   8   6      109.95      124.37      6.16 o
  -7   8   6        2.27        1.75      3.02 o
  -6   8   6        0.30       -0.93      3.63 o
  -5   8   6       26.21       16.93      2.67 o
  -4   8   6      309.14      323.45      5.67 o
  -3   8   6       19.98       16.27      3.08 o
  -2   8   6       44.46       38.57      2.81 o
  -1   8   6        8.87        9.69      2.37 o
   0   8   6        0.65        0.43      2.01 o
   1   8   6        0.57       -1.85      2.40 o
   2   8   6      146.88      156.37      4.04 o
   3   8   6       32.80       28.61      2.75 o
   4   8   6        3.18        0.27      2.22 o
   5   8   6       45.13       42.97      3.19 o
   6   8   6        3.93        6.06      3.08 o
   7   8   6       16.71       19.40      3.77 o
   8   8   6       13.04       17.87      4.14 o
   9   8   6        2.63        5.29      4.45 o
  10   8   6       12.17       19.19      5.83 o
 -10   9   6        0.00       -4.10      4.10 o
  -9   9   6        0.02       -1.47      4.01 o
  -8   9   6        9.08       12.52      4.20 o
  -7   9   6       49.47       55.09      5.57 o
  -6   9   6       13.90       21.58      4.06 o
  -5   9   6       28.12       28.23      3.46 o
  -4   9   6       13.96       21.76      3.99 o
  -3   9   6        3.41        7.10      1.84 o
  -2   9   6       20.70       28.30      2.00 o
  -1   9   6        9.71        5.18      2.51 o
   0   9   6        1.92       -2.08      2.08 o
   1   9   6       58.40       59.25      3.70 o
   2   9   6       68.29       55.50      3.06 o
   3   9   6        3.46        5.54      2.05 o
   4   9   6        5.66        3.09      2.34 o
   5   9   6        2.53        0.99      2.63 o
   6   9   6        8.69       12.93      3.18 o
   7   9   6        0.59        2.35      3.88 o
   8   9   6        8.60       15.34      6.56 o
   9   9   6       13.98        8.98      5.10 o
  -9  10   6        6.72       12.58      5.18 o
  -8  10   6        0.18       -3.80      4.09 o
  -7  10   6        0.03       -4.14      5.10 o
  -6  10   6       42.02       49.63      7.46 o
  -5  10   6        2.37        4.58      4.61 o
  -4  10   6       40.34       36.57      4.42 o
  -3  10   6        0.18        0.13      2.65 o
  -2  10   6       14.53       26.12      5.14 o
  -1  10   6        2.05        1.64      2.56 o
   0  10   6       95.20       75.43      4.68 o
   1  10   6        4.68        0.33      2.11 o
   2  10   6        0.12       -2.11      2.11 o
   3  10   6        0.00       -1.33      1.91 o
   4  10   6        0.00       -1.19      2.61 o
   5  10   6        0.64       -1.67      2.99 o
   6  10   6        2.50        5.51      3.53 o
   7  10   6        0.00       -0.98      3.56 o
   8  10   6        0.05       -3.64      3.64 o
  -8  11   6       10.08       23.57     11.78 o
  -7  11   6        1.04       -1.76      5.27 o
  -6  11   6        4.40        5.97      5.25 o
  -5  11   6        1.48       -0.45      4.95 o
  -4  11   6       11.12        9.91      5.03 o
  -3  11   6        0.06       -0.94      2.50 o
  -2  11   6        0.94        4.69      4.10 o
  -1  11   6        9.09        8.76      4.41 o
   0  11   6        1.12        1.25      2.61 o
   1  11   6        0.36        0.61      3.67 o
   2  11   6       17.15       21.23      6.83 o
   3  11   6       19.04       18.80      3.80 o
   4  11   6        0.61       -1.74      3.32 o
   5  11   6        8.47       12.11      4.05 o
   6  11   6        1.92        3.67      5.57 o
   7  11   6        0.10       -2.76      3.74 o
  -6  12   6        0.01        2.87      6.03 o
  -5  12   6        3.10        4.86      6.03 o
  -4  12   6        0.23        9.33      5.98 o
  -3  12   6        4.41        6.98      5.10 o
  -2  12   6        0.00       -2.67      4.41 o
  -1  12   6        1.68        1.56      4.76 o
   0  12   6        0.03        2.73      3.37 o
   1  12   6       36.31       43.62      6.05 o
   2  12   6       21.36       14.81      8.44 o
   3  12   6        4.32        6.96      6.70 o
   4  12   6       31.03       22.50      8.30 o
   5  12   6        8.60       13.39      7.77 o
  -3  13   6        5.82       10.43      6.43 o
  -2  13   6        4.51        1.98      5.34 o
  -1  13   6        7.83       11.75      4.61 o
   0  13   6       12.95       17.19      4.81 o
   1  13   6       21.58       25.19     11.25 o
 -13   1   7        2.59        3.57      3.69 o
 -12   1   7       36.09       34.40      4.71 o
 -11   1   7       18.36       18.66      6.82 o
 -10   1   7        7.51       10.77      3.39 o
  -9   1   7       21.69       20.75      3.38 o
  -8   1   7       31.45       31.89      3.35 o
  -7   1   7      142.73      140.54      4.25 o
  -6   1   7       19.96        5.05      1.57 o
  -5   1   7      716.73      749.45      8.56 o
  -4   1   7       52.70       52.85      2.00 o
  -3   1   7       57.71       42.71      1.69 o
  -2   1   7       77.31      117.44      2.67 o
  -1   1   7     2633.58     2562.24     22.39 o
   0   1   7     3681.65     3937.02     33.53 o
   1   1   7      925.07      875.17      7.96 o
   2   1   7        4.20        7.27      0.78 o
   3   1   7       14.15       19.98      1.14 o
   4   1   7      197.46      175.66      3.24 o
   5   1   7      170.33      155.82      3.92 o
   6   1   7      320.81      311.56      5.42 o
   7   1   7        2.51        0.97      1.83 o
   8   1   7       70.30       67.06      3.95 o
   9   1   7      195.28      177.35      9.64 o
  10   1   7       37.16       50.05      7.23 o
  11   1   7        0.32        0.39      4.42 o
  12   1   7        0.67        2.28      3.79 o
  13   1   7       10.09        2.68      5.89 o
 -13   2   7        4.79        6.56      4.02 o
 -12   2   7        0.38       -4.77      7.06 o
 -11   2   7       54.22       44.71      4.40 o
 -10   2   7       45.27       50.16      5.88 o
  -9   2   7       47.11       41.05      3.45 o
  -8   2   7      407.63      417.23      8.95 o
  -7   2   7        8.69        2.91      2.44 o
  -6   2   7      256.79      270.81      5.02 o
  -5   2   7      268.62      258.41      4.65 o
  -4   2   7      559.62      649.73      7.95 o
  -3   2   7      125.44       72.05      2.26 o
  -2   2   7      421.32      448.00      5.62 o
  -1   2   7      249.54      312.10      4.24 o
   0   2   7     1233.60     1073.35     10.85 o
   1   2   7     1184.82     1272.48     12.57 o
   2   2   7       55.99       57.16      1.85 o
   3   2   7     1121.40     1185.52     10.43 o
   4   2   7       50.22       57.36      2.00 o
   5   2   7      189.13      192.29      4.07 o
   6   2   7       13.55       10.76      1.82 o
   7   2   7      239.20      238.77      7.94 o
   8   2   7      146.00      145.25      8.44 o
   9   2   7        1.61        4.34      2.93 o
  10   2   7       42.65       45.65      8.03 o
  11   2   7        1.29        6.22      3.35 o
  12   2   7        2.97       -2.41      5.09 o
 -13   3   7        3.75        2.75      3.90 o
 -12   3   7        1.84       -0.81      4.21 o
 -11   3   7       10.12        5.07      3.21 o
 -10   3   7      102.16      123.83      5.87 o
  -9   3   7       59.13       66.03      3.95 o
  -8   3   7        0.18        0.29      2.34 o
  -7   3   7       43.99       38.87      3.01 o
  -6   3   7       31.52       22.26      2.03 o
  -5   3   7       93.72       82.94      3.40 o
  -4   3   7      218.62      224.52      4.17 o
  -3   3   7      635.69      588.68      7.19 o
  -2   3   7       88.34       74.88      2.63 o
  -1   3   7      864.91      980.66     10.23 o
   0   3   7     1766.33     2053.34     19.51 o
   1   3   7        0.09       -0.70      0.70 o
   2   3   7      180.25      187.37      2.82 o
   3   3   7      268.12      287.28      3.88 o
   4   3   7      296.50      330.00      4.56 o
   5   3   7        1.52        0.49      1.21 o
   6   3   7       38.91       44.19      2.38 o
   7   3   7        5.16        4.21      1.93 o
   8   3   7      116.09      101.99      4.68 o
   9   3   7       95.98       86.17      4.75 o
  10   3   7       13.96       22.23      6.43 o
  11   3   7        8.11        5.89      5.62 o
  12   3   7        9.73        0.27      5.62 o
 -13   4   7        3.65        1.07      6.19 o
 -12   4   7        5.03        6.15      3.93 o
 -11   4   7        8.07       11.63      3.90 o
 -10   4   7       11.51        5.83      3.23 o
  -9   4   7       39.98       39.15      3.51 o
  -8   4   7       27.34       28.51      3.25 o
  -7   4   7       54.03       46.29      3.18 o
  -6   4   7       14.93       16.32      2.42 o
  -5   4   7       10.43       20.88      1.86 o
  -4   4   7       60.17       73.32      2.48 o
  -3   4   7      137.61      124.63      2.98 o
  -2   4   7       10.61       18.39      2.38 o
  -1   4   7       42.01       66.25      2.03 o
   0   4   7      253.64      285.71      4.13 o
   1   4   7       98.77      112.52      2.79 o
   2   4   7      164.84      150.28      2.48 o
   3   4   7      441.12      483.58      6.03 o
   4   4   7     1334.56     1451.56     14.43 o
   5   4   7       20.95       17.93      2.11 o
   6   4   7        0.19        1.46      1.49 o
   7   4   7      659.80      603.23     13.17 o
   8   4   7       52.67       40.51      4.24 o
   9   4   7       17.60       17.41      4.61 o
  10   4   7       21.77       20.89      6.43 o
  11   4   7        6.21       10.98      5.89 o
  12   4   7        2.43       -2.95      5.09 o
 -12   5   7       11.90       20.88     12.06 o
 -11   5   7        3.10       -2.71      3.13 o
 -10   5   7        1.99        1.26      2.80 o
  -9   5   7        2.62        1.91      2.56 o
  -8   5   7       15.49       15.14      2.65 o
  -7   5   7       29.41       29.84      2.84 o
  -6   5   7       20.14       24.47      2.54 o
  -5   5   7       26.07       20.70      2.05 o
  -4   5   7      473.57      521.70      7.00 o
  -3   5   7        3.05        2.45      1.26 o
  -2   5   7      960.40      981.97     10.67 o
  -1   5   7      288.07      289.17      4.26 o
   0   5   7        4.03        6.87      1.02 o
   1   5   7       32.59       39.06      1.59 o
   2   5   7      128.64      145.33      5.99 o
   3   5   7      992.46     1028.68     12.58 o
   4   5   7        0.40        0.27      1.73 o
   5   5   7      180.03      154.81      5.41 o
   6   5   7      281.35      248.95      7.74 o
   7   5   7       20.29       17.87      3.45 o
   8   5   7        2.71        5.42      3.29 o
   9   5   7       36.37       38.23      9.64 o
  10   5   7        6.37        8.16      5.89 o
  11   5   7        0.08        3.21      5.36 o
  12   5   7        8.85       28.66      8.03 o
 -12   6   7        0.59        1.87      6.94 o
 -11   6   7       10.16        9.91      4.86 o
 -10   6   7        9.78       14.73      4.04 o
  -9   6   7        6.65        1.85      2.60 o
  -8   6   7       26.46       34.04      3.24 o
  -7   6   7       26.90       22.78      2.76 o
  -6   6   7        6.88       13.27      2.38 o
  -5   6   7       43.49       35.65      2.65 o
  -4   6   7        3.17        3.40      1.64 o
  -3   6   7      191.81      177.59      3.97 o
  -2   6   7       36.75       40.99      1.97 o
  -1   6   7      868.27      893.82      9.87 o
   0   6   7      157.16      153.65      2.86 o
   1   6   7      332.09      291.68      5.92 o
   2   6   7        0.40        0.17      1.41 o
   3   6   7       12.60       11.76      2.19 o
   4   6   7       30.04       36.63      2.73 o
   5   6   7        9.62        5.80      2.37 o
   6   6   7        8.47        5.89      2.85 o
   7   6   7       50.03       43.27      4.35 o
   8   6   7        3.38        5.39      3.59 o
   9   6   7        1.50       -1.80      3.77 o
  10   6   7        1.25        4.80      4.34 o
  11   6   7        0.25       -2.68      5.89 o
 -11   7   7        0.25       -1.69      4.13 o
 -10   7   7        0.67        0.66      3.93 o
  -9   7   7        4.69        2.48      4.31 o
  -8   7   7        0.43       -1.91      2.84 o
  -7   7   7       28.33       30.05      3.07 o
  -6   7   7      207.42      219.97      5.87 o
  -5   7   7      114.36      110.60      4.12 o
  -4   7   7        1.85        4.32      1.82 o
  -3   7   7       34.48       31.00      2.48 o
  -2   7   7      565.17      517.32      7.25 o
  -1   7   7      178.45      169.33      3.27 o
   0   7   7      135.87      135.07      6.38 o
   1   7   7        0.53       -1.90      1.90 o
   2   7   7       50.58       51.03      3.08 o
   3   7   7      141.53      151.36      4.69 o
   4   7   7      219.87      226.16      5.86 o
   5   7   7        6.39        5.05      2.63 o
   6   7   7        5.73       -1.95      2.83 o
   7   7   7        0.10       -0.25      2.92 o
   8   7   7        0.00       -3.54      3.54 o
   9   7   7        8.98       14.08      4.24 o
  10   7   7       12.64        8.03      4.92 o
  11   7   7        0.56        0.80      6.70 o
 -11   8   7        5.07       -2.44      7.23 o
 -10   8   7       10.80       11.34      4.85 o
  -9   8   7        8.91       11.61      6.04 o
  -8   8   7       40.93       40.39      5.03 o
  -7   8   7        1.70        1.46      2.83 o
  -6   8   7        1.32        2.39      2.70 o
  -5   8   7       81.01      102.11      4.87 o
  -4   8   7      195.61      201.31      5.17 o
  -3   8   7        1.37        3.93      2.55 o
  -2   8   7        5.97        2.73      3.40 o
  -1   8   7        5.65       -1.87      2.36 o
   0   8   7      149.47      132.28      5.81 o
   1   8   7      489.13      448.87     10.40 o
   2   8   7        0.31       -1.39      1.70 o
   3   8   7      104.67      111.17      4.93 o
   4   8   7        0.16       -2.03      2.03 o
   5   8   7       27.16       14.67      2.93 o
   6   8   7        0.12       -1.99      2.55 o
   7   8   7        0.02       -2.97      2.97 o
   8   8   7        1.03        5.88      3.69 o
   9   8   7        0.04        1.27      4.12 o
  10   8   7        1.59       -2.51      9.64 o
 -10   9   7        0.62       -1.70      5.31 o
  -9   9   7       40.19       57.90      6.18 o
  -8   9   7        0.10        1.34      3.85 o
  -7   9   7        0.15       -2.90      5.10 o
  -6   9   7        4.69        3.90      2.86 o
  -5   9   7        7.44        8.33      3.76 o
  -4   9   7        5.68        6.10      3.58 o
  -3   9   7        0.66       -1.96      2.60 o
  -2   9   7       41.88       47.24      4.05 o
  -1   9   7       19.87       12.43      2.57 o
   0   9   7       61.06       60.24      3.72 o
   1   9   7      210.59      183.45      5.95 o
   2   9   7       30.51       35.95      3.05 o
   3   9   7       15.75       17.20      2.36 o
   4   9   7       15.75       24.78      3.26 o
   5   9   7       34.50       32.26      5.06 o
   6   9   7        1.27        2.69      2.86 o
   7   9   7       21.25       17.96      4.02 o
   8   9   7        2.88        3.86      3.92 o
   9   9   7        0.12       -2.15      4.64 o
  -9  10   7        1.45       -7.23      7.23 o
  -8  10   7       14.89       24.69      7.65 o
  -7  10   7       14.19       18.86      6.56 o
  -6  10   7        0.12        6.82      5.23 o
  -5  10   7       48.38       45.47      7.01 o
  -4  10   7       50.15       42.09      4.57 o
  -3  10   7       28.88       33.91      3.82 o
  -2  10   7        0.97        3.36      2.53 o
  -1  10   7       12.33       11.27      3.01 o
   0  10   7        4.80        5.02      3.42 o
   1  10   7        1.17        0.58      2.46 o
   2  10   7        8.17        4.54      2.32 o
   3  10   7      113.21      121.52      8.13 o
   4  10   7       61.69       63.85      5.08 o
   5  10   7        0.51        1.85      3.18 o
   6  10   7        3.47       10.79      3.72 o
   7  10   7        2.11        2.85      4.40 o
   8  10   7        0.03        1.69      4.84 o
  -7  11   7        3.38        5.70      6.17 o
  -6  11   7        7.54        6.49     11.25 o
  -5  11   7       35.47       34.22      7.01 o
  -4  11   7       25.10       18.85      6.05 o
  -3  11   7        2.17        0.43      5.09 o
  -2  11   7        0.48        6.27      4.23 o
  -1  11   7        5.42        6.08      2.73 o
   0  11   7        3.23        0.46      4.78 o
   1  11   7        2.63       -3.81      3.87 o
   2  11   7       67.57       57.29      5.95 o
   3  11   7       34.22       28.94      5.38 o
   4  11   7        4.38       -1.30      3.91 o
   5  11   7        2.71        8.46      3.62 o
   6  11   7        0.63       -2.06      4.50 o
   7  11   7        0.97        1.51      3.90 o
  -6  12   7       19.72       28.39     12.05 o
  -5  12   7        0.78        1.90      5.43 o
  -4  12   7        3.90        4.03      4.99 o
  -3  12   7        4.29        0.33      5.62 o
  -2  12   7        0.09        7.28      5.00 o
  -1  12   7       14.81       19.30      5.50 o
   0  12   7        2.07        0.47      3.53 o
   1  12   7       26.72       27.88      4.95 o
   2  12   7        0.85        1.61      4.17 o
   3  12   7        3.03       -2.14      6.16 o
   4  12   7       26.46       36.69      9.37 o
   5  12   7        1.27       -4.82      6.43 o
  -2  13   7        0.43        5.89      6.96 o
  -1  13   7        0.87        2.37      5.40 o
   0  13   7        1.43        1.54      3.90 o
   1  13   7        0.25        0.00      6.16 o
 -13   0   8       12.19       13.19      6.01 o
 -12   0   8       23.40       40.47     12.86 o
 -11   0   8       19.89       32.36      6.18 o
 -10   0   8      362.20      341.23     12.97 o
  -9   0   8      120.89      116.79      9.37 o
  -8   0   8       49.00       54.23      8.30 o
  -7   0   8      347.37      328.96      9.03 o
  -6   0   8      442.62      490.16      9.61 o
  -5   0   8     1327.04     1345.09     19.35 o
  -4   0   8     2686.35     2841.88     36.15 o
  -3   0   8     1566.44     1400.09     20.22 o
  -2   0   8     3350.69     3404.80     41.92 o
  -1   0   8     2851.70     2741.13     33.97 o
   0   0   8      606.50      507.92      8.01 o
   1   0   8       99.64       81.13      2.84 o
   2   0   8     3712.47     3781.40     40.29 o
   3   0   8      402.04      442.97      6.12 o
   4   0   8      786.00      873.93     12.95 o
   5   0   8     1327.69     1347.49     24.94 o
   6   0   8       33.23       36.56      5.62 o
   7   0   8       73.16       67.49     12.05 o
   8   0   8       65.36       53.57      5.89 o
   9   0   8      145.98      133.11      9.11 o
  10   0   8       14.98        2.68      4.55 o
  11   0   8       18.87       14.73      5.36 o
  12   0   8        6.78        6.70      5.62 o
 -13   1   8        2.93       -3.43      4.39 o
 -12   1   8       10.27        7.86      8.00 o
 -11   1   8        2.63       -3.29      3.29 o
 -10   1   8       14.75        4.16      3.15 o
  -9   1   8       52.73       53.33      4.31 o
  -8   1   8       49.01       59.23      3.66 o
  -7   1   8      110.28      116.62      4.07 o
  -6   1   8      205.87      191.62      4.92 o
  -5   1   8      359.31      427.65      6.00 o
  -4   1   8      132.49      128.48      3.26 o
  -3   1   8      787.40      743.92      8.12 o
  -2   1   8     2933.60     2900.45     25.53 o
  -1   1   8     2158.21     2133.18     21.01 o
   0   1   8       30.09       26.57      2.64 o
   1   1   8     1377.55     1420.26     13.01 o
   2   1   8     1259.58     1302.75     12.95 o
   3   1   8        0.00        0.14      0.84 o
   4   1   8      157.40      200.54      2.89 o
   5   1   8      212.83      231.07      5.89 o
   6   1   8       40.11       40.68      2.40 o
   7   1   8        5.78        3.03      2.23 o
   8   1   8       23.74       41.30      7.10 o
   9   1   8       75.58       70.82      4.91 o
  10   1   8        4.34        1.05      3.12 o
  11   1   8        3.49        6.51      3.47 o
  12   1   8       34.66       35.15      5.11 o
 -13   2   8        9.48        9.31      4.27 o
 -12   2   8        0.00        3.66      3.64 o
 -11   2   8       37.70       50.48      4.57 o
 -10   2   8        2.54        2.41      3.60 o
  -9   2   8      105.18      113.04      5.09 o
  -8   2   8       33.24       30.97      3.17 o
  -7   2   8       28.23       24.32      2.78 o
  -6   2   8      166.58      179.50      4.68 o
  -5   2   8      250.53      289.13      5.10 o
  -4   2   8       67.33       71.81      3.59 o
  -3   2   8     1788.00     1568.34     17.48 o
  -2   2   8      868.86      943.73     10.18 o
  -1   2   8     1722.99     1588.00     15.61 o
   0   2   8     2682.19     2678.93     25.03 o
   1   2   8      471.46      533.32      6.21 o
   2   2   8     1220.11     1199.67     12.94 o
   3   2   8      277.01      279.31      3.83 o
   4   2   8       76.60      102.96      2.68 o
   5   2   8        0.17        0.13      1.20 o
   6   2   8     1061.92     1001.16     13.03 o
   7   2   8      682.59      672.83     11.28 o
   8   2   8       24.30       24.86      3.11 o
   9   2   8        9.75       -2.70      2.70 o
  10   2   8        0.20        6.70      5.62 o
  11   2   8       10.74       11.78      5.62 o
  12   2   8        1.09       -1.87      5.36 o
 -13   3   8        0.18       -6.13      6.13 o
 -12   3   8        1.98       -5.76      5.76 o
 -11   3   8       24.32       38.66      5.67 o
 -10   3   8       27.25       28.34      3.98 o
  -9   3   8        9.18       11.10      3.42 o
  -8   3   8       14.61       10.52      2.65 o
  -7   3   8       35.52       33.08      3.92 o
  -6   3   8       78.28       78.54      3.17 o
  -5   3   8        0.65       -1.44      1.44 o
  -4   3   8      246.60      223.32      4.17 o
  -3   3   8      991.28      926.48     10.33 o
  -2   3   8      753.64      761.34      9.48 o
  -1   3   8      655.29      566.99      6.75 o
   0   3   8        0.21        0.10      0.96 o
   1   3   8     1374.60     1490.39     14.76 o
   2   3   8      163.26      138.31      2.47 o
   3   3   8      115.79      106.46      2.18 o
   4   3   8        0.79        2.55      1.05 o
   5   3   8      103.32      113.39      3.16 o
   6   3   8       10.77       12.08      2.24 o
   7   3   8      206.56      192.20      9.05 o
   8   3   8       83.03       92.84      6.70 o
   9   3   8        6.67        9.11      5.36 o
  10   3   8        0.06       -1.87      4.82 o
  11   3   8       15.20        7.23      5.62 o
  12   3   8        3.09        0.00      5.89 o
 -13   4   8        9.17        3.13      5.81 o
 -12   4   8        6.85        8.31      3.78 o
 -11   4   8        0.46       -0.39      3.15 o
 -10   4   8       11.07       12.43      3.49 o
  -9   4   8      191.22      190.72      6.10 o
  -8   4   8       49.47       44.61      3.41 o
  -7   4   8       53.86       47.46      3.33 o
  -6   4   8        2.48        5.07      2.10 o
  -5   4   8       52.59       47.25      2.35 o
  -4   4   8       12.91       14.61      1.63 o
  -3   4   8       25.77       45.51      2.00 o
  -2   4   8       74.83       77.51      2.35 o
  -1   4   8       27.61       30.94      1.74 o
   0   4   8     2271.76     2460.29     23.38 o
   1   4   8      242.25      227.19      3.50 o
   2   4   8       23.44       33.78      1.33 o
   3   4   8        9.34        6.56      0.98 o
   4   4   8      275.29      296.27      4.65 o
   5   4   8      252.38      226.22      3.87 o
   6   4   8       51.93       49.40      2.76 o
   7   4   8      235.86      227.00      7.61 o
   8   4   8       21.99       22.37      4.34 o
   9   4   8        9.15        3.63      4.42 o
  10   4   8       24.11       28.12      6.96 o
  11   4   8        0.04       -1.61      5.36 o
  12   4   8        1.16       -1.61      5.89 o
 -12   5   8        1.27        5.47      5.30 o
 -11   5   8        2.40        2.39      3.48 o
 -10   5   8       21.99       20.31      6.02 o
  -9   5   8       32.32       36.65      3.42 o
  -8   5   8        3.56        6.23      2.55 o
  -7   5   8       10.86        6.41      2.28 o
  -6   5   8       73.18       62.36      3.32 o
  -5   5   8      254.50      263.42      5.84 o
  -4   5   8      523.02      445.99      6.44 o
  -3   5   8        0.05        1.12      1.36 o
  -2   5   8      204.64      250.05      5.72 o
  -1   5   8        0.17        6.53      1.27 o
   0   5   8      164.94      211.12      4.44 o
   1   5   8       29.32       16.94      1.14 o
   2   5   8       48.76       55.94      2.41 o
   3   5   8      655.13      657.28     10.40 o
   4   5   8     1267.15     1278.09     16.54 o
   5   5   8        4.50        2.89      2.19 o
   6   5   8       20.62       19.37      3.83 o
   7   5   8       64.57       57.31      6.00 o
   8   5   8      261.98      232.14      8.46 o
   9   5   8        0.57       -0.08      3.66 o
  10   5   8        0.11        1.61      5.62 o
  11   5   8        4.50        4.02      6.16 o
 -12   6   8        3.26        6.34      5.58 o
 -11   6   8        0.30       -3.63      6.15 o
 -10   6   8        2.41        2.32      4.72 o
  -9   6   8        1.13       -1.36      2.63 o
  -8   6   8        7.46        6.09      2.60 o
  -7   6   8        0.17       -0.12      2.23 o
  -6   6   8       85.94       91.09      3.95 o
  -5   6   8      150.31      143.09      4.46 o
  -4   6   8      191.50      182.50      4.72 o
  -3   6   8      258.09      260.28      4.96 o
  -2   6   8       63.81       58.17      2.42 o
  -1   6   8      188.89      192.85      3.67 o
   0   6   8       77.93       64.11      2.07 o
   1   6   8        0.00       -0.92      1.58 o
   2   6   8        0.67       -0.32      1.51 o
   3   6   8      102.85      131.17      3.85 o
   4   6   8      375.70      381.07     11.56 o
   5   6   8        3.94        0.54      2.18 o
   6   6   8        4.64        0.88      2.76 o
   7   6   8       24.27       26.66      3.85 o
   8   6   8        3.18        2.26      3.07 o
   9   6   8       28.98       16.81      5.36 o
  10   6   8       12.25       13.39      6.43 o
  11   6   8        2.47       -2.14      5.36 o
 -11   7   8        2.16       -4.65      4.65 o
 -10   7   8        1.80       -1.24      4.26 o
  -9   7   8       33.28       42.91      4.67 o
  -8   7   8        0.75        0.39      3.09 o
  -7   7   8        0.20       -1.60      2.19 o
  -6   7   8       54.26       62.89      4.49 o
  -5   7   8       49.89       55.56      3.63 o
  -4   7   8     1145.06     1108.77     14.97 o
  -3   7   8      414.30      405.36      7.20 o
  -2   7   8        1.05        2.92      2.20 o
  -1   7   8       40.32       35.73      2.74 o
   0   7   8      213.40      195.42      6.52 o
   1   7   8        3.33        3.63      2.38 o
   2   7   8      129.71      135.96      5.95 o
   3   7   8      274.98      251.00      6.58 o
   4   7   8       87.85       90.66      3.91 o
   5   7   8       58.80       58.45      4.21 o
   6   7   8       38.89       39.62      3.79 o
   7   7   8        8.15       12.72      3.51 o
   8   7   8       20.43       23.69      4.27 o
   9   7   8       19.57       21.56      5.18 o
  10   7   8        4.12        0.54      6.43 o
 -10   8   8       11.35       23.72     12.35 o
  -9   8   8        4.87        7.32      4.32 o
  -8   8   8        0.12        1.35      9.09 o
  -7   8   8        1.54       -1.22      2.83 o
  -6   8   8        0.70       -0.01      2.62 o
  -5   8   8      125.58      120.46      4.80 o
  -4   8   8      201.85      192.41      5.12 o
  -3   8   8      356.90      342.93      7.88 o
  -2   8   8       10.82        6.21      2.30 o
  -1   8   8      152.90      161.86      6.21 o
   0   8   8       16.15       12.10      3.03 o
   1   8   8       60.82       57.08      4.28 o
   2   8   8       16.55       15.56      2.22 o
   3   8   8       22.72       26.06      2.65 o
   4   8   8       21.87       29.42      3.17 o
   5   8   8       13.61        8.37      2.86 o
   6   8   8       10.58        8.66      2.79 o
   7   8   8        0.02       -1.39      2.72 o
   8   8   8        0.62        2.88      3.40 o
   9   8   8        3.66        4.82      4.55 o
  10   8   8        0.02        5.09      6.70 o
 -10   9   8        7.05        9.55      5.91 o
  -9   9   8       21.57       19.84      5.07 o
  -8   9   8        0.94        5.44      4.07 o
  -7   9   8        8.48        4.50      4.24 o
  -6   9   8       69.47       63.32      4.56 o
  -5   9   8        1.14       -1.06      3.37 o
  -4   9   8       61.48       53.19      4.87 o
  -3   9   8       39.36       35.12      3.19 o
  -2   9   8       52.66       53.62      3.19 o
  -1   9   8        0.02       -1.96      2.46 o
   0   9   8      235.54      235.11     12.40 o
   1   9   8      125.01      118.73      6.94 o
   2   9   8        4.83        6.87      2.26 o
   3   9   8       70.16       69.93      3.83 o
   4   9   8        0.06       -2.44      2.44 o
   5   9   8        3.00        3.04      2.81 o
   6   9   8        0.00        0.39      3.10 o
   7   9   8        0.04       -0.91      3.37 o
   8   9   8        5.52        0.70      3.76 o
   9   9   8        0.07        2.59      4.14 o
  -9  10   8        4.56        3.21     12.05 o
  -8  10   8       26.89       25.35      7.79 o
  -7  10   8        2.66       12.24      6.09 o
  -6  10   8        5.87       -1.27      6.03 o
  -5  10   8       39.10       52.10      7.90 o
  -4  10   8        0.40        0.64      3.22 o
  -3  10   8        2.76        2.51      2.24 o
  -2  10   8        6.01       10.99      2.91 o
  -1  10   8        3.59        6.43      2.98 o
   0  10   8       27.34       34.63      4.60 o
   1  10   8        0.54        0.53      2.36 o
   2  10   8       15.88        9.14      2.55 o
   3  10   8        0.35       -2.40      2.94 o
   4  10   8       12.70        7.35      3.39 o
   5  10   8       16.37       20.94      4.06 o
   6  10   8       24.94       19.27      4.19 o
   7  10   8        4.13        5.52      3.82 o
   8  10   8        0.09       -3.72      3.72 o
  -7  11   8        0.02        2.10      7.37 o
  -6  11   8       19.22       17.98      6.56 o
  -5  11   8       18.86       20.27     10.04 o
  -4  11   8        0.14        2.92      6.96 o
  -3  11   8        3.04        0.57      4.61 o
  -2  11   8        0.50       -3.89      3.89 o
  -1  11   8        0.03        0.39      4.42 o
   0  11   8        4.56        1.40      4.18 o
   1  11   8        2.66        7.64      3.69 o
   2  11   8        8.58       10.17      4.95 o
   3  11   8       15.62       15.91      4.95 o
   4  11   8       17.37       39.22      5.76 o
   5  11   8        4.83        0.38      3.54 o
   6  11   8        2.07        1.92      4.85 o
  -5  12   8        1.21        4.88      5.47 o
  -4  12   8        2.39       -0.05     10.04 o
  -3  12   8        0.21        6.26      8.30 o
  -2  12   8       14.24       16.76      5.84 o
  -1  12   8        4.35        3.90      5.62 o
   0  12   8        1.58        0.76      4.62 o
   1  12   8       28.06       22.87      4.68 o
   2  12   8        1.36       -5.62      5.62 o
   3  12   8       28.56       30.80      8.57 o
   4  12   8        0.00       -6.16      6.16 o
   5  12   8        5.89       12.05      7.23 o
  -2  13   8        1.10        7.23      6.70 o
  -1  13   8        7.52        7.50      6.96 o
   0  13   8        2.68        1.61      6.43 o
 -13   1   9        2.05       -3.86      3.86 o
 -12   1   9        0.86       -5.99      5.99 o
 -11   1   9        7.15        3.05      3.52 o
 -10   1   9       44.51       36.02      4.16 o
  -9   1   9       68.90       81.42      4.78 o
  -8   1   9       85.30       85.81      4.20 o
  -7   1   9       68.89       80.91      3.60 o
  -6   1   9      864.73      987.62     11.93 o
  -5   1   9       23.95       27.42      2.07 o
  -4   1   9     1587.32     1647.32     17.02 o
  -3   1   9       12.93       30.11      1.84 o
  -2   1   9       49.53       85.82      2.48 o
  -1   1   9     2795.75     2798.16     26.32 o
   0   1   9      300.77      301.31      4.92 o
   1   1   9       45.90       47.45      1.50 o
   2   1   9        2.30        4.90      1.07 o
   3   1   9       62.99       77.92      3.06 o
   4   1   9       25.28       24.68      1.45 o
   5   1   9      194.02      212.01      3.72 o
   6   1   9        1.50       -1.73      1.73 o
   7   1   9       46.98       50.53      3.98 o
   8   1   9        9.16        4.16      2.93 o
   9   1   9       25.31       22.92      5.89 o
  10   1   9        1.05       -2.22      2.74 o
  11   1   9        0.41       -0.31      3.39 o
  12   1   9        1.45        3.21      5.62 o
 -13   2   9        4.20       -3.59      3.88 o
 -12   2   9        8.50       14.68      4.10 o
 -11   2   9        0.02        1.59      3.34 o
 -10   2   9       35.54       31.60      4.10 o
  -9   2   9       50.03       58.77      6.69 o
  -8   2   9        1.00       -2.35      2.35 o
  -7   2   9        4.72        6.17      2.32 o
  -6   2   9       29.18       17.96      2.26 o
  -5   2   9      457.28      465.49      6.87 o
  -4   2   9       69.48       50.85      2.41 o
  -3   2   9      113.62       72.78      2.47 o
  -2   2   9      763.53      694.66      8.17 o
  -1   2   9      728.96      699.47      8.02 o
   0   2   9     1186.51     1264.87     15.65 o
   1   2   9     1647.47     1697.63     16.64 o
   2   2   9      101.48       96.32      3.71 o
   3   2   9        3.50        0.35      1.02 o
   4   2   9       13.82       12.86      1.27 o
   5   2   9       53.34       54.55      3.12 o
   6   2   9      117.55       96.37      6.43 o
   7   2   9        6.65        2.89      2.20 o
   8   2   9      176.24      185.83      8.30 o
   9   2   9       26.73       20.62      3.77 o
  10   2   9        1.98        0.00      3.12 o
  11   2   9        5.31        2.14      5.09 o
  12   2   9        0.52       -4.02      5.09 o
 -13   3   9        4.66       -0.35      4.13 o
 -12   3   9        3.41       -2.61      3.62 o
 -11   3   9       13.67        7.28      3.64 o
 -10   3   9      209.26      208.77      7.62 o
  -9   3   9       60.25       55.37      3.91 o
  -8   3   9       98.75      113.61      4.77 o
  -7   3   9       97.08      108.35      4.81 o
  -6   3   9       23.38       21.49      2.46 o
  -5   3   9      150.51      142.17      5.23 o
  -4   3   9       30.94       34.48      3.07 o
  -3   3   9       88.70      112.79      2.95 o
  -2   3   9     2687.20     2478.19     23.82 o
  -1   3   9     1061.55     1085.36     11.50 o
   0   3   9       88.46       96.51      2.48 o
   1   3   9     1958.95     2078.74     21.84 o
   2   3   9      899.23      878.34      8.85 o
   3   3   9       21.27       17.16      1.19 o
   4   3   9      227.98      230.26      3.48 o
   5   3   9      190.38      183.93      4.35 o
   6   3   9        4.81       11.35      2.00 o
   7   3   9       81.38       66.51      3.42 o
   8   3   9       36.62       36.93      5.49 o
   9   3   9       14.14        6.70      5.36 o
  10   3   9       53.29       67.76      8.30 o
  11   3   9       14.13       13.12      6.43 o
  12   3   9        6.51        7.23      6.70 o
 -12   4   9        0.56        1.23      3.89 o
 -11   4   9       19.55       23.95      4.13 o
 -10   4   9       28.01       35.83      4.99 o
  -9   4   9        7.42        9.54      2.87 o
  -8   4   9       17.42       16.09      2.90 o
  -7   4   9       11.71        8.41      2.47 o
  -6   4   9       28.91       28.55      4.17 o
  -5   4   9       79.75       90.91      3.65 o
  -4   4   9       70.49       47.06      2.28 o
  -3   4   9       39.32       41.91      2.03 o
  -2   4   9        4.92       17.15      1.50 o
  -1   4   9        4.79       20.44      1.59 o
   0   4   9      315.71      284.76      5.14 o
   1   4   9      403.87      436.37      5.64 o
   2   4   9       84.92      111.86      2.39 o
   3   4   9     1413.15     1526.66     13.62 o
   4   4   9      165.41      191.64      3.74 o
   5   4   9       19.25       21.62      1.72 o
   6   4   9       15.01        9.46      2.73 o
   7   4   9        4.53        3.18      2.69 o
   8   4   9        0.01        3.09      3.31 o
   9   4   9       17.09       17.41      5.89 o
  10   4   9        3.62        9.91      5.89 o
  11   4   9        0.08        2.14      5.89 o
  12   4   9        3.18        5.62      6.70 o
 -12   5   9        1.38        2.53      5.31 o
 -11   5   9        7.23       10.76      4.52 o
 -10   5   9        0.37        2.84      4.22 o
  -9   5   9        3.27        5.47      2.76 o
  -8   5   9        6.27        6.62      2.59 o
  -7   5   9       90.49       87.95      4.03 o
  -6   5   9        6.11       -0.43      2.58 o
  -5   5   9      101.41       93.57      4.41 o
  -4   5   9        4.44        5.61      1.75 o
  -3   5   9       23.89       37.93      2.48 o
  -2   5   9       13.79       17.15      1.63 o
  -1   5   9       51.30       58.35      2.59 o
   0   5   9       14.39        6.56      1.24 o
   1   5   9       76.70       88.88      2.33 o
   2   5   9     1094.01     1160.25     13.31 o
   3   5   9       29.60       28.00      2.02 o
   4   5   9      932.94      902.89     14.39 o
   5   5   9       71.60       56.08      3.60 o
   6   5   9      182.84      175.60      6.84 o
   7   5   9       13.91        9.61      3.21 o
   8   5   9       84.64       97.18      6.52 o
   9   5   9       43.95       58.39      8.03 o
  10   5   9        0.67       -3.48      5.36 o
  11   5   9        2.19        2.41      6.16 o
 -12   6   9        8.79        4.16      6.33 o
 -11   6   9        3.09        2.09      4.85 o
 -10   6   9        3.15        3.81      4.35 o
  -9   6   9        2.09        1.81      2.71 o
  -8   6   9        4.32        2.26      2.96 o
  -7   6   9       67.66       69.27      3.78 o
  -6   6   9      231.44      234.01      5.99 o
  -5   6   9       28.94       34.62      2.87 o
  -4   6   9       35.75       41.10      2.75 o
  -3   6   9       56.57       48.35      2.70 o
  -2   6   9      734.49      710.28      9.28 o
  -1   6   9        0.00        1.07      1.96 o
   0   6   9      113.51      119.46      4.18 o
   1   6   9       85.73       87.88      4.29 o
   2   6   9       20.67       24.49      2.39 o
   3   6   9       45.78       47.78      2.61 o
   4   6   9       11.03       10.53      3.81 o
   5   6   9       89.68       81.63      4.29 o
   6   6   9        2.92       -3.48      3.48 o
   7   6   9       63.48       59.16      6.32 o
   8   6   9       13.25       21.97      4.16 o
   9   6   9        4.02        9.91      6.43 o
  10   6   9       16.06       14.19      6.96 o
  11   6   9        3.35        0.00      6.43 o
 -11   7   9        3.61        1.70      5.20 o
 -10   7   9        1.02        3.17      4.32 o
  -9   7   9        7.68       12.95      6.64 o
  -8   7   9        1.11        7.30      3.45 o
  -7   7   9        9.43        8.96      2.50 o
  -6   7   9       97.04      106.26      5.44 o
  -5   7   9      162.95      135.52      4.64 o
  -4   7   9      132.70      141.42      4.57 o
  -3   7   9      171.30      152.98      4.43 o
  -2   7   9       13.39       14.52      2.03 o
  -1   7   9       85.20       99.56      3.97 o
   0   7   9      115.61      126.60      5.49 o
   1   7   9       54.54       74.91      4.33 o
   2   7   9        2.45       -0.12      2.44 o
   3   7   9        2.00        3.25      1.84 o
   4   7   9        2.49        2.96      2.40 o
   5   7   9       57.94       50.94      3.85 o
   6   7   9       37.16       44.23      3.93 o
   7   7   9        0.19       -2.70      2.70 o
   8   7   9        3.31        2.85      3.78 o
   9   7   9       22.35       17.53      5.21 o
  10   7   9        4.99        5.89      6.70 o
 -10   8   9        3.36        4.82      4.65 o
  -9   8   9       34.59       36.68      5.22 o
  -8   8   9        0.38        1.26      3.65 o
  -7   8   9        1.36       -2.69      4.18 o
  -6   8   9        4.11        1.89      2.80 o
  -5   8   9       14.80       10.61      2.35 o
  -4   8   9       38.80       45.25      3.80 o
  -3   8   9       37.42       36.44      3.23 o
  -2   8   9        3.98       -1.86      2.55 o
  -1   8   9       12.81        9.35      1.65 o
   0   8   9       13.25       17.43      3.23 o
   1   8   9      182.26      171.77      6.55 o
   2   8   9       42.48       39.99      3.87 o
   3   8   9       82.33       80.53      4.27 o
   4   8   9       31.03       28.50      3.34 o
   5   8   9        7.93        9.09      2.83 o
   6   8   9        2.57        0.00      2.71 o
   7   8   9        8.02       14.23      3.47 o
   8   8   9        1.88        3.88      3.76 o
   9   8   9       11.34        3.33      5.71 o
  -9   9   9        4.29        6.09      5.48 o
  -8   9   9       11.79       10.97      4.38 o
  -7   9   9        5.25        1.05      3.59 o
  -6   9   9        0.21       -3.96      3.96 o
  -5   9   9       16.08       10.58      3.90 o
  -4   9   9       51.48       53.73      5.47 o
  -3   9   9       45.76       36.45      3.21 o
  -2   9   9       23.93       23.54      2.72 o
  -1   9   9        0.01       -1.70      2.64 o
   0   9   9      307.58      303.77     11.98 o
   1   9   9      115.03      124.52      5.20 o
   2   9   9       10.98       11.08      2.56 o
   3   9   9       37.17       38.98      3.60 o
   4   9   9       16.37       20.96      3.20 o
   5   9   9        2.05        0.88      2.76 o
   6   9   9       13.18       14.86      3.87 o
   7   9   9        0.72        2.68      3.48 o
   8   9   9        2.44       -0.84      3.73 o
   9   9   9        0.59       -3.47      4.00 o
  -8  10   9        1.98       -0.05      6.76 o
  -7  10   9        6.15        9.50      8.03 o
  -6  10   9        0.09       -1.86      4.71 o
  -5  10   9       19.08       25.25      6.19 o
  -4  10   9       12.93       12.42      5.30 o
  -3  10   9        8.15        7.25      3.12 o
  -2  10   9        3.05        5.09      4.36 o
  -1  10   9       16.00       16.24      2.95 o
   0  10   9       82.67       97.69      4.81 o
   1  10   9       44.49       49.45      3.93 o
   2  10   9        9.66       12.78      3.34 o
   3  10   9       33.76       43.09      5.67 o
   4  10   9        7.39        4.83      5.05 o
   5  10   9        1.41        0.56      3.41 o
   6  10   9        0.37        0.57      3.50 o
   7  10   9        0.23       -2.68      3.70 o
  -7  11   9       12.29       22.71     16.20 o
  -6  11   9        0.14        4.18      7.90 o
  -5  11   9        2.33        0.07      4.82 o
  -4  11   9        0.53        2.57      4.86 o
  -3  11   9        0.00        4.82      5.05 o
  -2  11   9        0.55        3.19      4.17 o
  -1  11   9        2.36       -3.61      3.61 o
   0  11   9        8.67       16.82      4.86 o
   1  11   9       23.89       25.91      5.10 o
   2  11   9       69.38       71.33     13.12 o
   3  11   9       18.51       16.00      4.99 o
   4  11   9       26.39       33.20      5.87 o
   5  11   9        0.72        2.73      4.41 o
   6  11   9        3.23        0.94      5.65 o
  -5  12   9        0.33        3.14      5.89 o
  -4  12   9        5.22        4.87      5.79 o
  -3  12   9        1.77        5.66      5.43 o
  -2  12   9        0.20        0.24      5.36 o
  -1  12   9        1.12        1.36      4.86 o
   0  12   9        0.09        5.44      5.10 o
   1  12   9        7.95        2.82      4.54 o
   2  12   9       13.09        9.64      7.23 o
   3  12   9       15.76       21.43      8.03 o
   4  12   9        0.44        3.21      6.43 o
 -13   0  10        1.72       -7.77      7.77 o
 -12   0  10       45.97       47.66     11.52 o
 -11   0  10        0.50       -3.52      3.52 o
 -10   0  10       49.14       41.14      7.77 o
  -9   0  10        0.02       -3.86      3.86 o
  -8   0  10      106.23       83.33     13.93 o
  -7   0  10       30.27       28.01      3.77 o
  -6   0  10       13.17       13.33      2.84 o
  -5   0  10      819.16      743.16     14.65 o
  -4   0  10     1159.67     1080.69     16.19 o
  -3   0  10      904.16      815.35     12.77 o
  -2   0  10      426.08      495.90      8.69 o
  -1   0  10       99.89       77.24      3.24 o
   0   0  10     1834.15     1945.49     32.57 o
   1   0  10        9.90        8.09      1.88 o
   2   0  10        0.03       -1.43      1.43 o
   3   0  10      363.35      364.24      5.57 o
   4   0  10     1203.13     1249.57     16.83 o
   5   0  10      553.37      519.87      8.84 o
   6   0  10      892.54      822.21     21.29 o
   7   0  10     1078.68     1010.25     28.66 o
   8   0  10       87.51       80.88      6.96 o
   9   0  10       14.94       26.25      5.36 o
  10   0  10       25.66       24.91      5.62 o
  11   0  10        2.49        5.09      5.36 o
  12   0  10       14.63        6.16      6.16 o
 -13   1  10        1.36       -4.02      4.02 o
 -12   1  10        0.60       -4.48      4.48 o
 -11   1  10       23.37       25.73      6.45 o
 -10   1  10       34.96       40.98      4.45 o
  -9   1  10        3.61        1.78      2.82 o
  -8   1  10        2.75        1.53      2.53 o
  -7   1  10        1.67       -0.75      2.14 o
  -6   1  10      150.38      141.56      5.99 o
  -5   1  10        1.59        1.84      1.67 o
  -4   1  10      296.05      275.88      4.94 o
  -3   1  10      426.57      503.67      6.80 o
  -2   1  10      573.09      578.28      7.31 o
  -1   1  10     2322.12     2222.04     23.56 o
   0   1  10      424.53      390.78      5.31 o
   1   1  10      490.64      527.77      6.41 o
   2   1  10      473.44      537.73      7.78 o
   3   1  10       23.40       20.19      1.51 o
   4   1  10       98.32       95.07      2.49 o
   5   1  10       42.58       42.10      1.99 o
   6   1  10      182.33      192.69      4.95 o
   7   1  10      144.84      157.90      6.53 o
   8   1  10       67.95       69.29      6.29 o
   9   1  10       47.44       42.54      4.26 o
  10   1  10        0.16       -0.35      3.01 o
  11   1  10       43.03       49.02      5.89 o
  12   1  10        1.42       -0.27      5.62 o
 -13   2  10        0.77       -3.80      4.02 o
 -12   2  10       15.39       19.77      4.36 o
 -11   2  10        0.01        3.22      3.51 o
 -10   2  10       21.23       27.35      4.08 o
  -9   2  10      239.81      279.97      8.50 o
  -8   2  10      144.62      150.43      5.47 o
  -7   2  10       13.43       13.31      2.69 o
  -6   2  10       74.38       85.54      3.48 o
  -5   2  10      530.84      527.25      7.53 o
  -4   2  10        9.42       11.72      1.69 o
  -3   2  10       80.46       80.92      3.25 o
  -2   2  10      296.57      317.20      4.94 o
  -1   2  10      225.23      272.09      4.37 o
   0   2  10      121.46      112.96      2.84 o
   1   2  10       67.88       75.61      2.30 o
   2   2  10       55.00       50.21      2.54 o
   3   2  10      112.67      122.84      3.00 o
   4   2  10      137.46      143.24      3.06 o
   5   2  10       12.53       10.84      1.54 o
   6   2  10      320.56      324.25      6.08 o
   7   2  10        0.56        5.23      2.36 o
   8   2  10       13.85       14.41      6.29 o
   9   2  10        5.93        5.43      3.09 o
  10   2  10        0.34       -1.34      4.55 o
  11   2  10        0.07        1.61      5.09 o
  12   2  10        0.54       -3.48      5.36 o
 -13   3  10        1.23       -1.87      4.10 o
 -12   3  10        4.71        2.82      5.64 o
 -11   3  10        0.00       -0.08      3.92 o
 -10   3  10        4.98        7.92      3.56 o
  -9   3  10        3.96        3.20      3.11 o
  -8   3  10        3.32        7.86      2.76 o
  -7   3  10       17.22       15.96      2.78 o
  -6   3  10       23.46       18.08      2.46 o
  -5   3  10      127.89      114.80      3.77 o
  -4   3  10        0.44       -1.35      1.35 o
  -3   3  10      453.38      465.58      6.49 o
  -2   3  10      258.55      282.71      5.73 o
  -1   3  10     1629.77     1566.44     15.90 o
   0   3  10       96.19       87.60      2.42 o
   1   3  10      289.11      282.31      4.51 o
   2   3  10      529.84      564.60      6.38 o
   3   3  10       30.17       24.73      1.61 o
   4   3  10       56.72       58.63      2.36 o
   5   3  10        5.45        6.84      1.45 o
   6   3  10       73.80       71.04      2.80 o
   7   3  10      295.88      299.13      8.23 o
   8   3  10        8.71       10.71      5.36 o
   9   3  10        0.13        0.80      4.55 o
  10   3  10        3.46        2.41      4.82 o
  11   3  10       13.53       13.12      6.16 o
  12   3  10        2.45        2.41      5.89 o
 -12   4  10        8.09        8.34      3.98 o
 -11   4  10       20.00       17.47      3.95 o
 -10   4  10       16.62        7.02      6.24 o
  -9   4  10        5.63        7.17      2.95 o
  -8   4  10       35.56       43.18      4.28 o
  -7   4  10        1.21       -2.11      2.25 o
  -6   4  10       59.26       52.97      3.35 o
  -5   4  10       27.92       20.04      2.38 o
  -4   4  10      288.57      316.61      5.42 o
  -3   4  10       43.32       67.36      2.49 o
  -2   4  10      103.33       85.52      2.65 o
  -1   4  10      105.15       83.41      3.29 o
   0   4  10      472.85      536.49      6.81 o
   1   4  10      766.96      836.58      9.63 o
   2   4  10       12.79       13.31      1.18 o
   3   4  10        3.05        3.58      0.97 o
   4   4  10      554.78      495.34      7.85 o
   5   4  10        7.08        8.61      2.21 o
   6   4  10      133.19      112.12      5.24 o
   7   4  10      114.46       99.53     10.71 o
   8   4  10      395.77      387.28     17.41 o
   9   4  10       10.89       11.52      5.89 o
  10   4  10        4.76        8.30      5.89 o
  11   4  10        4.17       -1.34      5.62 o
 -12   5  10        0.40       -3.91      4.98 o
 -11   5  10       15.09       12.36      3.88 o
 -10   5  10        9.50        6.24      3.14 o
  -9   5  10       10.94        8.27      3.03 o
  -8   5  10       15.11       16.36      2.89 o
  -7   5  10       72.82       62.94      3.69 o
  -6   5  10       90.26       81.82      5.26 o
  -5   5  10      276.53      236.56      5.77 o
  -4   5  10      171.41      177.33      4.75 o
  -3   5  10      314.39      294.28      5.86 o
  -2   5  10        3.20        0.57      1.38 o
  -1   5  10       36.84       32.77      2.16 o
   0   5  10       67.37       60.63      2.55 o
   1   5  10       17.73       30.73      2.16 o
   2   5  10        2.18        1.46      1.32 o
   3   5  10        7.36        7.03      1.57 o
   4   5  10      473.64      431.79      8.96 o
   5   5  10       25.26       26.24      3.72 o
   6   5  10       20.01       19.77      3.25 o
   7   5  10      220.84      213.70      8.64 o
   8   5  10       33.98       36.16      6.96 o
   9   5  10        1.46        8.84      5.89 o
  10   5  10       10.65       19.02      6.70 o
  11   5  10       26.44       36.96      8.57 o
 -11   6  10        0.22        5.56      5.04 o
 -10   6  10        1.92       -1.07      2.95 o
  -9   6  10        5.00        2.44      3.77 o
  -8   6  10        0.09       -1.32      2.50 o
  -7   6  10       15.70       10.52      2.64 o
  -6   6  10      330.83      366.69      9.37 o
  -5   6  10       35.87       26.44      2.74 o
  -4   6  10      189.15      189.19      5.05 o
  -3   6  10       48.86       55.96      3.35 o
  -2   6  10        2.38        9.07      1.84 o
  -1   6  10        3.85        0.04      1.74 o
   0   6  10       10.27       15.44      2.38 o
   1   6  10        3.99        8.48      2.62 o
   2   6  10       11.36        7.79      2.34 o
   3   6  10      127.22      141.47      5.04 o
   4   6  10        4.47        3.89      2.55 o
   5   6  10        1.73       -2.16      2.74 o
   6   6  10        0.98       -2.94      2.94 o
   7   6  10       54.12       47.65      4.01 o
   8   6  10       29.09       26.44      4.23 o
   9   6  10       32.67       37.50      7.77 o
  10   6  10       16.42       16.07      7.23 o
  11   6  10        0.86       -3.48      6.70 o
 -11   7  10        0.00       -6.23      6.23 o
 -10   7  10        0.27       -3.90      4.15 o
  -9   7  10        1.28       -1.11      4.02 o
  -8   7  10       13.47       14.16      2.91 o
  -7   7  10        3.20        5.01      2.43 o
  -6   7  10      101.93       95.41      5.46 o
  -5   7  10        0.40       -0.71      2.16 o
  -4   7  10        6.27        4.44      2.16 o
  -3   7  10      180.04      157.35      4.52 o
  -2   7  10      178.20      191.26      5.74 o
  -1   7  10      991.66      934.40     17.05 o
   0   7  10      467.84      449.04     10.51 o
   1   7  10       56.40       56.14      4.08 o
   2   7  10       64.41       46.00      4.78 o
   3   7  10       24.68       13.85      2.65 o
   4   7  10      112.22      105.55      4.77 o
   5   7  10        6.02        4.02      2.86 o
   6   7  10        0.12       -2.16      2.52 o
   7   7  10       23.88       27.59      3.74 o
   8   7  10        1.51        2.19      3.27 o
   9   7  10       10.80       11.25     10.31 o
  10   7  10        3.35        2.62      5.62 o
 -10   8  10        2.08        1.31      6.62 o
  -9   8  10        4.87        5.37      4.38 o
  -8   8  10        0.79        6.24      3.95 o
  -7   8  10        0.65       -0.36      3.95 o
  -6   8  10       10.56        4.89      2.48 o
  -5   8  10      110.98      108.02      4.33 o
  -4   8  10       51.95       50.87      4.68 o
  -3   8  10       47.10       41.41      3.31 o
  -2   8  10      332.53      339.29      8.00 o
  -1   8  10      142.78      128.79      6.57 o
   0   8  10        7.50       11.28      3.07 o
   1   8  10      103.10       84.97      4.91 o
   2   8  10        2.18       -2.52      2.52 o
   3   8  10       12.04        9.07      2.68 o
   4   8  10       66.54       65.96      4.75 o
   5   8  10       20.27       11.53      3.02 o
   6   8  10        1.79        3.85      2.91 o
   7   8  10       13.35        9.29      3.60 o
   8   8  10        0.60        7.76      3.89 o
   9   8  10        9.24       21.52      7.37 o
  -9   9  10        0.85       -0.26      4.61 o
  -8   9  10        9.75        5.28      4.25 o
  -7   9  10        2.24       -2.32      5.19 o
  -6   9  10        0.40        0.56      9.51 o
  -5   9  10       24.45       27.49      4.65 o
  -4   9  10       38.25       34.57      6.07 o
  -3   9  10       42.73       47.49      3.65 o
  -2   9  10        3.38        3.03      2.14 o
  -1   9  10        7.99        7.42      3.14 o
   0   9  10       16.42       12.16      3.18 o
   1   9  10       21.85       26.67      3.69 o
   2   9  10       42.77       41.23      3.91 o
   3   9  10        2.74        8.53      3.39 o
   4   9  10       23.90       24.72      3.46 o
   5   9  10       10.40        7.65      3.09 o
   6   9  10        8.84       13.71      3.77 o
   7   9  10        0.58        1.86      3.73 o
   8   9  10        6.03       10.83      4.24 o
  -8  10  10        0.57       -3.25      6.29 o
  -7  10  10        4.55        4.76      6.14 o
  -6  10  10       50.52       62.93      8.61 o
  -5  10  10       18.54       18.18      5.89 o
  -4  10  10        0.17       -4.13      4.13 o
  -3  10  10        0.21        3.36      3.01 o
  -2  10  10       11.75        9.57      4.66 o
  -1  10  10       17.87       17.12      3.79 o
   0  10  10        9.13       17.86      3.16 o
   1  10  10        0.07        4.55      2.66 o
   2  10  10       28.94       34.54      4.61 o
   3  10  10       20.71       14.51      4.83 o
   4  10  10        0.90        7.32      4.40 o
   5  10  10       20.30       14.46      4.05 o
   6  10  10       12.28       18.56      4.94 o
   7  10  10        0.00       -2.73      3.77 o
  -7  11  10        1.63       -0.80      8.30 o
  -6  11  10        5.01       18.11      6.69 o
  -5  11  10        6.40       13.55      6.24 o
  -4  11  10        7.25       16.10      7.63 o
  -3  11  10        4.93        9.12      4.95 o
  -2  11  10       10.34       10.94      7.37 o
  -1  11  10        3.16       -3.61      3.81 o
   0  11  10       12.31       13.18      4.90 o
   1  11  10        3.23        2.70      5.36 o
   2  11  10       44.01       56.23      6.43 o
   3  11  10        2.21       -3.75      5.62 o
   4  11  10       28.28       35.71      6.33 o
   5  11  10       12.32       13.55      4.29 o
   6  11  10        0.03       -3.25      3.67 o
  -4  12  10        1.74        8.21      5.72 o
  -3  12  10        1.74        1.13      5.34 o
  -2  12  10        0.12        4.37      6.29 o
  -1  12  10        9.80       10.16      5.23 o
   0  12  10        0.00        3.21      8.84 o
   1  12  10       11.15       20.21      6.23 o
   2  12  10        8.47        8.84      6.96 o
   3  12  10       14.76       25.44      8.30 o
   4  12  10        4.11       -1.87      6.16 o
 -13   1  11        0.15       -6.62      6.62 o
 -12   1  11        3.57        0.30      3.76 o
 -11   1  11        0.28        0.82      3.30 o
 -10   1  11       15.28        7.14      3.48 o
  -9   1  11       32.43       53.75      4.40 o
  -8   1  11        0.76        3.50      2.72 o
  -7   1  11       91.43      100.90      5.74 o
  -6   1  11       13.34       10.30      2.21 o
  -5   1  11      367.60      363.99      6.14 o
  -4   1  11        0.00        0.99      1.55 o
  -3   1  11      471.31      442.86      6.39 o
  -2   1  11      723.69      589.65      7.55 o
  -1   1  11        2.93       11.98      1.50 o
   0   1  11        0.02       -0.31      1.22 o
   1   1  11      479.95      478.38      6.49 o
   2   1  11        0.38        2.27      1.41 o
   3   1  11       76.92       81.40      2.45 o
   4   1  11       99.99       94.12      2.58 o
   5   1  11      217.08      245.72      4.38 o
   6   1  11      191.28      197.56      5.00 o
   7   1  11      108.15      105.80      4.72 o
   8   1  11       23.99       23.06      3.08 o
   9   1  11        2.58        2.47      2.93 o
  10   1  11        0.41        3.48      3.41 o
  11   1  11        0.11       -4.29      4.82 o
  12   1  11        0.01        3.21      6.16 o
 -13   2  11        1.53        3.92      4.33 o
 -12   2  11        0.08       -1.66      3.45 o
 -11   2  11       12.99       -0.03      8.09 o
 -10   2  11       38.77       43.59      5.64 o
  -9   2  11        3.42       -1.95      3.94 o
  -8   2  11        7.46        5.30      2.69 o
  -7   2  11       40.78       42.60      3.37 o
  -6   2  11       11.38       12.43      2.62 o
  -5   2  11      150.86      155.57      4.35 o
  -4   2  11        0.15        0.45      1.52 o
  -3   2  11       75.09       81.09      2.79 o
  -2   2  11       78.01       73.60      2.54 o
  -1   2  11      432.38      408.28      5.76 o
   0   2  11      116.26       92.19      4.12 o
   1   2  11      617.77      627.97      7.55 o
   2   2  11       62.06       78.10      2.85 o
   3   2  11        3.24        3.57      1.28 o
   4   2  11        0.20        2.11      1.26 o
   5   2  11      399.81      396.27      5.81 o
   6   2  11       24.98       33.34      2.62 o
   7   2  11       19.49       20.52      2.66 o
   8   2  11       80.10       78.52      4.48 o
   9   2  11       13.50        8.31      6.29 o
  10   2  11       18.89        3.75      5.09 o
  11   2  11        6.95        4.82      5.62 o
  12   2  11        1.20        9.64      6.70 o
 -12   3  11        0.41       -1.54      3.90 o
 -11   3  11        0.13       -3.67      6.70 o
 -10   3  11        5.62        8.02      3.72 o
  -9   3  11      192.75      213.89      6.73 o
  -8   3  11       20.65       31.60      3.27 o
  -7   3  11        4.02        5.37      2.47 o
  -6   3  11       59.71       60.27      3.46 o
  -5   3  11      174.48      137.54      4.17 o
  -4   3  11       17.51       18.07      2.01 o
  -3   3  11       93.10      126.50      3.97 o
  -2   3  11     2964.60     3005.52     28.83 o
  -1   3  11     1497.63     1497.93     15.46 o
   0   3  11      153.40      201.56      3.80 o
   1   3  11       24.23       19.05      1.53 o
   2   3  11        0.57        0.45      1.10 o
   3   3  11        0.14        2.25      1.18 o
   4   3  11       48.72       46.22      2.23 o
   5   3  11        0.27        0.94      1.34 o
   6   3  11       56.96       52.05      3.11 o
   7   3  11      523.19      533.69     13.97 o
   8   3  11        3.55       -2.41      4.55 o
   9   3  11       16.03       12.86      5.62 o
  10   3  11        0.63        0.27      5.09 o
  11   3  11        1.41        4.82      5.89 o
 -12   4  11       19.14       17.77      4.60 o
 -11   4  11       14.04       17.63      4.07 o
 -10   4  11       23.91       26.61      7.23 o
  -9   4  11       31.78       23.53      3.42 o
  -8   4  11        3.60       -1.52      2.98 o
  -7   4  11        0.39        0.78      2.36 o
  -6   4  11       92.89       92.88      4.03 o
  -5   4  11      478.30      475.89      8.53 o
  -4   4  11      167.47      163.31      4.23 o
  -3   4  11        8.81        6.47      1.64 o
  -2   4  11      308.75      279.89      5.36 o
  -1   4  11       53.48       55.52      2.18 o
   0   4  11        0.26       -1.16      1.16 o
   1   4  11        8.95        3.66      1.22 o
   2   4  11       30.03       31.08      1.63 o
   3   4  11      111.34      111.06      2.89 o
   4   4  11      437.61      426.01      7.22 o
   5   4  11      159.26      173.34      6.53 o
   6   4  11      278.11      308.27      7.76 o
   7   4  11        2.08        4.57      3.66 o
   8   4  11      131.68      137.05      8.04 o
   9   4  11       56.55       44.73      7.50 o
  10   4  11        4.92        4.82      5.89 o
  11   4  11       23.23       26.78      7.77 o
 -12   5  11        0.09       -3.89      3.89 o
 -11   5  11       32.21       30.96      5.88 o
 -10   5  11       36.15       38.22      3.94 o
  -9   5  11        0.43        1.31      2.81 o
  -8   5  11        8.43       11.88      2.85 o
  -7   5  11       25.86       16.83      2.80 o
  -6   5  11       81.04       90.00      4.00 o
  -5   5  11      123.64      117.23      4.39 o
  -4   5  11       86.85       88.69      3.94 o
  -3   5  11       64.78       69.84      3.07 o
  -2   5  11      521.12      492.22      7.90 o
  -1   5  11        9.35       10.29      1.64 o
   0   5  11      155.23      151.91      3.53 o
   1   5  11        7.15        7.35      1.35 o
   2   5  11       64.16       66.86      3.23 o
   3   5  11      197.84      220.30      4.80 o
   4   5  11      327.70      332.55      8.54 o
   5   5  11      156.98      138.97      5.73 o
   6   5  11       33.42       30.50      4.01 o
   7   5  11        3.24        1.17      3.21 o
   8   5  11       12.14       13.41      4.63 o
   9   5  11       12.19        8.97      4.83 o
  10   5  11       17.01       30.80      7.50 o
  11   5  11        3.09       -1.87      6.43 o
 -11   6  11        5.03       -5.07      5.07 o
 -10   6  11        3.17        1.70      6.57 o
  -9   6  11        0.78        2.44      4.26 o
  -8   6  11        0.01       -0.11      2.50 o
  -7   6  11        0.26       -0.26      2.36 o
  -6   6  11      272.14      275.68      7.87 o
  -5   6  11       82.72       73.68      3.59 o
  -4   6  11        6.20        7.93      2.16 o
  -3   6  11        0.58        0.03      1.95 o
  -2   6  11        0.58       -0.03      1.72 o
  -1   6  11      119.68      129.10      3.73 o
   0   6  11        0.47        0.96      1.82 o
   1   6  11       94.59      103.28      3.76 o
   2   6  11      355.75      372.96      7.14 o
   3   6  11      113.49      147.09      5.23 o
   4   6  11       12.38       14.62      3.14 o
   5   6  11        1.20        1.21      4.77 o
   6   6  11       37.47       35.81      5.20 o
   7   6  11        2.73        0.05      3.25 o
   8   6  11        4.93        4.50      4.29 o
   9   6  11        1.95       13.70      5.20 o
  10   6  11        1.12        4.43      5.34 o
 -11   7  11        0.20      -11.52     11.52 o
 -10   7  11        0.29       -4.99      4.99 o
  -9   7  11        6.68       10.53      4.45 o
  -8   7  11        3.07        4.62      2.91 o
  -7   7  11        0.36       -1.61      3.27 o
  -6   7  11        5.11       11.10      2.62 o
  -5   7  11       74.83       84.76      3.85 o
  -4   7  11       31.03       38.04      2.93 o
  -3   7  11        6.28       11.07      2.13 o
  -2   7  11        6.73        5.66      2.42 o
  -1   7  11       80.26       69.17      3.58 o
   0   7  11       87.12       93.42      3.83 o
   1   7  11       29.88       32.83      3.47 o
   2   7  11       36.48       29.10     10.04 o
   3   7  11       18.37       14.29      3.72 o
   4   7  11        0.01       -0.66      3.38 o
   5   7  11       37.81       43.83      4.07 o
   6   7  11        1.54       -0.30      2.73 o
   7   7  11        0.33        0.59      4.41 o
   8   7  11        1.94        9.55      5.02 o
   9   7  11        0.04       -2.90      4.57 o
  10   7  11        0.00       -1.42      5.28 o
 -10   8  11        1.03        0.26      8.77 o
  -9   8  11       12.44        7.34      4.49 o
  -8   8  11        7.88        0.82      3.86 o
  -7   8  11        5.10        0.49      3.43 o
  -6   8  11       23.42       21.29      3.00 o
  -5   8  11        0.11       -2.15      2.15 o
  -4   8  11       17.17       17.03      3.06 o
  -3   8  11       33.42       34.76      6.84 o
  -2   8  11        7.41        1.74      2.28 o
  -1   8  11        0.41        4.99      2.11 o
   0   8  11       13.24        8.70      4.13 o
   1   8  11       29.82       28.74      5.70 o
   2   8  11        1.05       -1.42      3.73 o
   3   8  11       40.35       40.46      4.17 o
   4   8  11        0.98        6.10      2.73 o
   5   8  11        0.86       -0.74      2.71 o
   6   8  11        4.90        1.53      2.97 o
   7   8  11        0.17       -3.00      3.00 o
   8   8  11        0.34        0.15      8.30 o
   9   8  11        3.89        4.61      5.34 o
  -9   9  11        0.70       11.35      4.82 o
  -8   9  11        4.78       -4.03      4.03 o
  -7   9  11        0.16       10.18      8.84 o
  -6   9  11        3.39        3.21      7.63 o
  -5   9  11        1.47        0.67      4.58 o
  -4   9  11       62.29       58.77      4.16 o
  -3   9  11       15.00       12.56      2.87 o
  -2   9  11        1.59       -0.31      2.25 o
  -1   9  11       52.16       57.34      5.93 o
   0   9  11       10.52       14.53      3.53 o
   1   9  11       49.35       54.47      6.11 o
   2   9  11       55.10       66.76      5.29 o
   3   9  11        5.80       11.11      3.57 o
   4   9  11        2.26        4.54      2.92 o
   5   9  11        1.39        3.98      3.30 o
   6   9  11        9.78       11.79      3.88 o
   7   9  11        0.02        3.50      3.76 o
   8   9  11        7.30        4.36      4.01 o
  -8  10  11        1.92       -4.80      5.92 o
  -7  10  11        0.79        1.76      6.37 o
  -6  10  11       20.79       19.73      6.69 o
  -5  10  11       21.95       23.68      6.44 o
  -4  10  11        6.29       10.02      5.19 o
  -3  10  11        1.85       -2.80      2.80 o
  -2  10  11        2.64        0.60      3.85 o
  -1  10  11        8.94       11.76      3.75 o
   0  10  11       57.10       65.41      5.51 o
   1  10  11       38.36       28.93      5.73 o
   2  10  11        2.76        5.67      3.72 o
   3  10  11        2.97        7.67      4.26 o
   4  10  11       22.14       21.23      5.10 o
   5  10  11       17.91       26.09      4.51 o
   6  10  11       36.80       50.38      6.13 o
   7  10  11        5.38        1.05      4.05 o
  -6  11  11        0.90       11.18      8.17 o
  -5  11  11       28.68       34.20      7.59 o
  -4  11  11       14.77       12.62      5.98 o
  -3  11  11        4.85        0.65      7.50 o
  -2  11  11        0.08       -1.99      4.38 o
  -1  11  11        0.34       -3.96      3.96 o
   0  11  11        3.59        0.80      8.03 o
   1  11  11        3.38        7.74      9.78 o
   2  11  11        1.55        6.74      3.99 o
   3  11  11        0.05       -0.54      4.31 o
   4  11  11       25.01       34.06      7.63 o
   5  11  11       22.18       23.70      6.05 o
  -4  12  11        1.71       11.52      7.50 o
  -3  12  11        3.61       -4.90      4.99 o
  -2  12  11        0.87        0.92      5.23 o
  -1  12  11        3.21       -1.61      8.57 o
   0  12  11        1.14       -8.30      8.57 o
   1  12  11        0.24        6.76      5.55 o
   2  12  11        1.88        1.34      6.16 o
   3  12  11        0.79        4.82      6.96 o
 -13   0  12        0.04       -5.08      8.97 o
 -12   0  12        0.23       -0.27      5.38 o
 -11   0  12       28.00       33.35      6.51 o
 -10   0  12       14.76        3.16      4.65 o
  -9   0  12        0.01       -3.92      3.92 o
  -8   0  12       42.27       25.48      4.74 o
  -7   0  12        4.21        3.24      3.39 o
  -6   0  12        5.24        3.14      3.20 o
  -5   0  12        6.18        5.81      2.90 o
  -4   0  12      525.12      664.09     13.46 o
  -3   0  12      114.62      148.39     10.17 o
  -2   0  12       71.87       92.76      4.33 o
  -1   0  12      262.27      288.06     11.21 o
   0   0  12     1818.49     1923.81     28.98 o
   1   0  12       34.79       39.50      3.57 o
   2   0  12     1338.54     1370.42     21.24 o
   3   0  12      435.84      414.94     11.36 o
   4   0  12      554.90      599.81     11.76 o
   5   0  12      285.05      225.41      6.85 o
   6   0  12      842.26      740.02     14.48 o
   7   0  12       75.20       89.25      5.60 o
   8   0  12        0.23       -3.07      3.07 o
   9   0  12      116.42      117.33     11.38 o
  10   0  12        1.27        0.38      3.86 o
  11   0  12       16.02       13.70      5.14 o
  12   0  12        1.11        7.23      6.16 o
 -13   1  12        1.73       -0.24      4.53 o
 -12   1  12       13.73       10.37      4.19 o
 -11   1  12        4.09        0.72      3.41 o
 -10   1  12        0.24        1.28      3.33 o
  -9   1  12        4.87        5.76      3.08 o
  -8   1  12        1.48        2.14      2.60 o
  -7   1  12        0.78        2.98      2.52 o
  -6   1  12      163.16      172.77      4.99 o
  -5   1  12       42.50       50.34      2.73 o
  -4   1  12      217.78      211.72      4.59 o
  -3   1  12      606.75      619.82      8.15 o
  -2   1  12      484.18      446.03      6.43 o
  -1   1  12      107.18      110.69      3.23 o
   0   1  12      119.88      121.56      3.31 o
   1   1  12      173.63      180.72      3.73 o
   2   1  12      133.29      124.15      3.54 o
   3   1  12        0.01       -0.12      1.16 o
   4   1  12      376.28      368.19      5.87 o
   5   1  12      186.72      167.18      4.21 o
   6   1  12      146.18      138.31      4.70 o
   7   1  12      107.43       95.79      4.13 o
   8   1  12      123.20      120.52      5.64 o
   9   1  12        0.07       -2.29      2.29 o
  10   1  12        9.14       10.30      2.99 o
  11   1  12       27.60       36.16      7.50 o
 -12   2  12        1.28       -3.46      3.46 o
 -11   2  12       41.68       49.55      4.83 o
 -10   2  12       15.36       10.30      4.29 o
  -9   2  12       22.01       22.09      4.68 o
  -8   2  12        1.99        0.45      2.55 o
  -7   2  12      185.90      227.88      9.91 o
  -6   2  12       51.51       53.66      3.43 o
  -5   2  12        0.25       -1.14      1.83 o
  -4   2  12       26.02       27.38      2.19 o
  -3   2  12      689.53      669.77      9.57 o
  -2   2  12      188.46      202.13      4.18 o
  -1   2  12     1114.64     1100.56     12.15 o
   0   2  12       14.27       11.37      1.56 o
   1   2  12        2.66        3.15      1.40 o
   2   2  12        1.19        5.05      2.27 o
   3   2  12       15.13        9.33      1.50 o
   4   2  12       97.89      127.79      3.45 o
   5   2  12      265.10      273.50      6.97 o
   6   2  12      180.98      172.19      4.76 o
   7   2  12       79.33       72.66      5.03 o
   8   2  12      164.54      186.32      5.86 o
   9   2  12        7.72        7.89      5.89 o
  10   2  12        0.99        0.74      4.21 o
  11   2  12        2.85        3.21      5.62 o
 -12   3  12        2.11       -2.01      5.80 o
 -11   3  12        0.30        1.49      4.41 o
 -10   3  12       19.90       26.55      4.13 o
  -9   3  12       19.04       22.70      3.44 o
  -8   3  12        0.84        1.08      2.40 o
  -7   3  12        1.32        0.27      2.31 o
  -6   3  12       59.98       59.45      3.50 o
  -5   3  12        5.34        6.21      2.68 o
  -4   3  12       77.34       70.39      3.08 o
  -3   3  12       11.87       17.64      1.92 o
  -2   3  12       13.68       18.77      1.82 o
  -1   3  12        0.28        0.03      1.43 o
   0   3  12       99.88      111.80      3.13 o
   1   3  12      145.45      155.19      3.40 o
   2   3  12       46.45       44.40      2.27 o
   3   3  12       37.05       42.20      1.98 o
   4   3  12        1.48        2.98      1.50 o
   5   3  12       11.02       13.62      2.07 o
   6   3  12       71.55       69.85      3.51 o
   7   3  12       55.38       43.29     11.38 o
   8   3  12        3.24        7.28      4.11 o
   9   3  12       37.63       41.96      7.77 o
  10   3  12        0.68        4.35      4.41 o
  11   3  12        0.23        0.38      4.70 o
 -12   4  12        8.14       13.44      4.72 o
 -11   4  12        1.57       -3.87      6.61 o
 -10   4  12        0.07        3.93      3.37 o
  -9   4  12        2.95        1.15      2.86 o
  -8   4  12       10.58        6.34      2.75 o
  -7   4  12       14.90        9.80      2.72 o
  -6   4  12       13.63       10.53      2.58 o
  -5   4  12       12.10       17.51      3.04 o
  -4   4  12       12.41       16.82      2.39 o
  -3   4  12        0.02        2.09      1.71 o
  -2   4  12      409.92      414.65      8.79 o
  -1   4  12      254.02      283.54      4.84 o
   0   4  12        1.30       -0.94      1.26 o
   1   4  12       53.20       69.83      2.43 o
   2   4  12      452.36      395.97      6.75 o
   3   4  12       49.63       48.24      3.15 o
   4   4  12        7.04       12.62      2.00 o
   5   4  12        0.09       -0.97      2.12 o
   6   4  12       30.69       36.67      3.47 o
   7   4  12       70.22       74.80      6.29 o
   8   4  12       49.31       43.10      5.60 o
   9   4  12       12.18       12.87      7.50 o
  10   4  12        1.30       -2.95      4.50 o
  11   4  12        0.38        0.41      5.05 o
 -12   5  12        8.11        9.89      4.99 o
 -11   5  12       10.73        8.18      3.98 o
 -10   5  12        7.21        4.13      3.40 o
  -9   5  12        0.70       -2.71      2.71 o
  -8   5  12        9.96        3.45      2.79 o
  -7   5  12        0.46        3.07      2.51 o
  -6   5  12      232.04      214.97      5.97 o
  -5   5  12       44.45       44.22      3.11 o
  -4   5  12        5.14        8.63      2.30 o
  -3   5  12        0.22        0.22      1.75 o
  -2   5  12      169.26      163.25      4.44 o
  -1   5  12      524.73      507.52      8.03 o
   0   5  12       43.93       40.25      3.21 o
   1   5  12        1.59        2.18      1.34 o
   2   5  12       48.12       54.98      3.73 o
   3   5  12      135.68      137.37      4.30 o
   4   5  12        0.32       -0.76      2.23 o
   5   5  12       93.04       87.92      6.93 o
   6   5  12       21.17       25.75      4.62 o
   7   5  12       29.96       27.38      4.95 o
   8   5  12       38.13       37.77      5.47 o
   9   5  12       17.87       15.34      4.95 o
  10   5  12        3.04       -3.49      4.81 o
 -11   6  12        3.72        6.12      5.33 o
 -10   6  12        0.06       -3.31      3.31 o
  -9   6  12        0.19        2.40      2.76 o
  -8   6  12        0.36       -1.91      3.88 o
  -7   6  12        1.38       -1.94      2.35 o
  -6   6  12       67.92       69.33      3.82 o
  -5   6  12       80.47      106.01      4.29 o
  -4   6  12        3.93        8.39      2.27 o
  -3   6  12       40.74       29.68      2.60 o
  -2   6  12      151.37      158.22      4.43 o
  -1   6  12       27.78       36.80      2.74 o
   0   6  12      240.25      212.29      7.90 o
   1   6  12       11.39       16.70      2.24 o
   2   6  12      384.65      386.17      9.07 o
   3   6  12      123.59      138.33      6.07 o
   4   6  12       85.71       77.35      4.62 o
   5   6  12       19.77       23.00      3.58 o
   6   6  12        2.08       -1.61      2.90 o
   7   6  12       82.12       96.34      6.96 o
   8   6  12       11.66       13.41      4.95 o
   9   6  12       20.43       30.02     14.86 o
  10   6  12        0.03        5.69      5.62 o
 -10   7  12        2.17       -4.38      4.38 o
  -9   7  12        2.29        0.73      4.47 o
  -8   7  12        0.56        1.76      2.70 o
  -7   7  12        4.23        0.75      2.41 o
  -6   7  12       21.17       15.33      3.30 o
  -5   7  12       43.44       39.68      3.16 o
  -4   7  12       44.18       41.95      3.03 o
  -3   7  12       19.20       15.61      2.37 o
  -2   7  12       37.40       29.12      3.09 o
  -1   7  12      180.52      179.93      5.61 o
   0   7  12      131.23      140.31      4.69 o
   1   7  12       18.95       15.20      2.01 o
   2   7  12        4.64        3.86      4.29 o
   3   7  12      113.33      100.20      5.42 o
   4   7  12      187.70      194.64      7.25 o
   5   7  12       64.41       61.47      4.52 o
   6   7  12       53.36       56.07      5.83 o
   7   7  12        2.08        1.62      3.07 o
   8   7  12        1.77        8.10      4.95 o
   9   7  12       14.39       19.16      5.91 o
 -10   8  12        9.07       12.88     17.01 o
  -9   8  12        5.00       11.35      4.82 o
  -8   8  12        2.86        4.76      4.94 o
  -7   8  12        0.18       -2.89      3.21 o
  -6   8  12       13.02       12.37      2.82 o
  -5   8  12        0.35        1.30      3.05 o
  -4   8  12       15.87       12.45      3.06 o
  -3   8  12       38.37       35.08      3.83 o
  -2   8  12        8.81       11.18      2.68 o
  -1   8  12        0.58       -0.90      1.96 o
   0   8  12        0.37       -2.69      4.11 o
   1   8  12       11.23       11.97      8.84 o
   2   8  12       28.83       35.15      5.49 o
   3   8  12        6.97       11.62      3.45 o
   4   8  12      165.07      143.45      8.89 o
   5   8  12       15.49       21.57      3.55 o
   6   8  12        4.94        5.64      3.01 o
   7   8  12        0.90       -0.50      4.10 o
   8   8  12        1.14        0.91      4.83 o
   9   8  12        0.00        1.09      4.89 o
  -9   9  12        0.44       -1.12      6.68 o
  -8   9  12        2.75        3.03      8.44 o
  -7   9  12        5.33       -2.81      5.43 o
  -6   9  12        1.04        0.32      5.05 o
  -5   9  12        0.52        2.02      4.47 o
  -4   9  12       19.46       19.85      3.32 o
  -3   9  12       12.51        7.50      2.85 o
  -2   9  12        1.38        4.63      2.81 o
  -1   9  12       57.53       51.26      4.58 o
   0   9  12       59.68       55.19      4.71 o
   1   9  12        3.53        6.89      4.38 o
   2   9  12       17.19       18.23      9.24 o
   3   9  12        4.81        3.00      3.31 o
   4   9  12        6.66        1.96      8.03 o
   5   9  12        0.97       -3.04      3.04 o
   6   9  12        2.28        2.51      3.69 o
   7   9  12        1.49        7.59      4.04 o
   8   9  12        1.60       -0.35      5.34 o
  -7  10  12        0.18        0.21      5.92 o
  -6  10  12        3.87       19.03     12.59 o
  -5  10  12        0.08       -1.47      5.10 o
  -4  10  12        4.05        4.02      4.90 o
  -3  10  12        4.74       -2.88      4.36 o
  -2  10  12        0.39        3.86      3.27 o
  -1  10  12        5.15        3.24      3.29 o
   0  10  12        0.16        0.78      4.26 o
   1  10  12       40.74       34.96      8.57 o
   2  10  12        1.02        2.19      3.78 o
   3  10  12       14.07       21.04     11.92 o
   4  10  12        0.16       -2.14      5.89 o
   5  10  12        1.18        4.29      5.62 o
   6  10  12        0.52        0.97      3.77 o
  -6  11  12        0.37       -2.41      7.77 o
  -5  11  12        2.54        1.17      5.70 o
  -4  11  12       29.75       24.39      7.01 o
  -3  11  12        6.55       19.46      5.84 o
  -2  11  12        0.44       -1.38      4.54 o
  -1  11  12       12.97       20.35      9.11 o
   0  11  12        5.11        9.37      9.11 o
   1  11  12       14.45       21.18      8.97 o
   2  11  12        1.86       -2.45      3.86 o
   3  11  12        0.49        5.49      7.37 o
   4  11  12        1.33        1.15      4.56 o
   5  11  12       10.27        8.85      5.18 o
  -3  12  12        2.67       -2.68      6.43 o
  -2  12  12       16.79       16.87     11.25 o
  -1  12  12        4.62       16.87     10.71 o
   0  12  12        8.91        5.62      9.64 o
   1  12  12        6.70        8.18      5.75 o
   2  12  12        0.42       -5.09      5.36 o
 -12   1  13        0.27       -5.72      5.72 o
 -11   1  13        8.75       12.94      4.00 o
 -10   1  13        2.98        3.70      5.14 o
  -9   1  13        4.65        0.94      3.06 o
  -8   1  13       23.13       26.80      3.58 o
  -7   1  13        8.87        9.96      2.80 o
  -6   1  13       61.49       71.99      4.27 o
  -5   1  13      278.49      277.50      5.90 o
  -4   1  13      465.30      455.28      7.09 o
  -3   1  13        0.09        2.97      1.65 o
  -2   1  13        1.44        0.97      1.62 o
  -1   1  13      161.93      142.57      3.79 o
   0   1  13      269.02      284.49      5.66 o
   1   1  13      393.18      412.41      6.19 o
   2   1  13       12.80       13.05      1.88 o
   3   1  13       58.86       68.85      2.74 o
   4   1  13        0.71        1.30      1.89 o
   5   1  13      482.08      509.22      8.40 o
   6   1  13       55.32       54.66      2.91 o
   7   1  13       61.33       70.11      3.74 o
   8   1  13       20.28       24.50      3.11 o
   9   1  13        0.71       -0.98      2.46 o
  10   1  13        3.36        6.98      3.33 o
  11   1  13        0.18        1.59      4.41 o
 -12   2  13        9.28        7.57      4.34 o
 -11   2  13        0.12       -0.96      3.62 o
 -10   2  13        2.67        7.08      3.48 o
  -9   2  13        2.99       -3.11      3.11 o
  -8   2  13        4.06        1.16      2.56 o
  -7   2  13        5.90        5.19      2.53 o
  -6   2  13       71.46       69.81      3.77 o
  -5   2  13       71.27       68.59      4.15 o
  -4   2  13       12.68        8.20      2.10 o
  -3   2  13      389.66      372.57      6.11 o
  -2   2  13       29.70       35.47      2.20 o
  -1   2  13      103.36       94.40      2.95 o
   0   2  13        5.69        5.94      1.58 o
   1   2  13       11.70        9.11      1.76 o
   2   2  13       32.49       32.72      2.32 o
   3   2  13        1.37        0.13      1.41 o
   4   2  13      371.55      405.87      6.50 o
   5   2  13        2.80        1.21      1.93 o
   6   2  13       18.42       27.03      2.59 o
   7   2  13        9.17        9.13      2.47 o
   8   2  13       14.85       12.49      3.04 o
   9   2  13        0.30        1.25      4.95 o
  10   2  13        1.11       -1.80      3.96 o
  11   2  13        0.87        6.47      4.95 o
 -12   3  13        4.18       -0.97      4.03 o
 -11   3  13        0.29       -1.80      5.61 o
 -10   3  13       88.07      119.01      9.74 o
  -9   3  13       21.22       24.96      3.47 o
  -8   3  13       16.57       19.58      3.16 o
  -7   3  13        6.54        4.53      2.60 o
  -6   3  13        0.62        5.34      2.94 o
  -5   3  13      302.61      319.11      8.48 o
  -4   3  13      157.37      142.21      4.79 o
  -3   3  13       64.56       44.85      2.59 o
  -2   3  13       22.55       12.93      2.07 o
  -1   3  13      945.91     1046.79     11.92 o
   0   3  13       30.39       42.55      2.21 o
   1   3  13       28.39       27.45      1.91 o
   2   3  13       36.54       39.16      4.38 o
   3   3  13       42.97       40.16      2.73 o
   4   3  13        1.15        1.93      1.50 o
   5   3  13       36.87       35.53      2.86 o
   6   3  13       11.25        5.69      3.15 o
   7   3  13       14.62       13.68      4.25 o
   8   3  13      186.09      174.26     11.38 o
   9   3  13        2.08        3.12      4.42 o
  10   3  13        2.86       12.78      5.36 o
  11   3  13       17.98       27.90      6.04 o
 -12   4  13        0.83       -1.33      6.44 o
 -11   4  13        0.16       -3.83      3.83 o
 -10   4  13        7.65        8.53      3.65 o
  -9   4  13       82.37       95.26      9.78 o
  -8   4  13       38.43       39.60      3.63 o
  -7   4  13       38.48       43.47      4.43 o
  -6   4  13      238.68      240.18      6.34 o
  -5   4  13       32.48       25.87      3.87 o
  -4   4  13      273.82      300.29      9.41 o
  -3   4  13       61.43       52.11      4.17 o
  -2   4  13        0.57       -0.03      1.69 o
  -1   4  13      265.04      284.28      5.35 o
   0   4  13      516.27      453.87      6.89 o
   1   4  13        3.98        0.73      1.48 o
   2   4  13       54.94       68.76      3.00 o
   3   4  13       20.54       17.51      1.86 o
   4   4  13      328.77      294.54      7.89 o
   5   4  13      147.30      150.57      5.76 o
   6   4  13       33.83       28.66      4.57 o
   7   4  13       30.36       24.41      4.89 o
   8   4  13       12.80        4.73      4.16 o
   9   4  13        0.54       -3.11      5.62 o
  10   4  13        3.63        7.62      5.05 o
  11   4  13        8.70       27.50     13.39 o
 -11   5  13        8.24        4.54      6.34 o
 -10   5  13       35.81       41.43      4.30 o
  -9   5  13       23.77       34.54      3.79 o
  -8   5  13        3.49       -0.47      3.10 o
  -7   5  13        9.32        8.56      2.79 o
  -6   5  13        0.00       -1.90      2.14 o
  -5   5  13       23.10       30.68      2.95 o
  -4   5  13      145.29      155.35      6.59 o
  -3   5  13        0.51       -0.53      2.20 o
  -2   5  13       30.02       24.17      2.47 o
  -1   5  13       72.33       86.97      3.37 o
   0   5  13        0.02       -0.22      1.58 o
   1   5  13        3.33        4.99      1.96 o
   2   5  13       37.39       34.03      3.38 o
   3   5  13       12.35        8.67      2.18 o
   4   5  13        5.55        4.43      2.81 o
   5   5  13      193.04      177.48      8.39 o
   6   5  13       15.00       20.62      4.57 o
   7   5  13        0.04       -3.47      3.47 o
   8   5  13        2.92        4.73      4.16 o
   9   5  13        8.22       10.70      5.00 o
  10   5  13       11.08        8.61      5.30 o
 -11   6  13        4.67       -0.64      3.92 o
 -10   6  13        3.92        7.70      3.78 o
  -9   6  13        0.00       -0.30      3.37 o
  -8   6  13        0.30        2.24      2.80 o
  -7   6  13        8.54        7.44      3.84 o
  -6   6  13      172.51      185.85      6.59 o
  -5   6  13      372.03      362.27      9.71 o
  -4   6  13       87.67       88.61      4.45 o
  -3   6  13        4.55        5.31      3.06 o
  -2   6  13      160.33      164.07      4.78 o
  -1   6  13       16.81       19.86      2.85 o
   0   6  13      110.32      100.63      4.22 o
   1   6  13        3.80        0.46      2.56 o
   2   6  13      149.59      136.97      7.10 o
   3   6  13      181.15      167.70      6.87 o
   4   6  13        6.68        7.02      3.08 o
   5   6  13        6.38       11.61      5.07 o
   6   6  13       24.79       25.39      6.83 o
   7   6  13        5.55        5.47      4.44 o
   8   6  13        0.01        0.13      5.76 o
   9   6  13        0.66        3.67      4.50 o
  10   6  13        8.55       15.99      6.23 o
 -10   7  13        0.04       -4.33      4.33 o
  -9   7  13        2.92       -2.28      3.40 o
  -8   7  13        2.55       -2.90      2.90 o
  -7   7  13        1.15        3.08      2.69 o
  -6   7  13        2.31       -0.93      2.40 o
  -5   7  13        0.00       -2.11      2.11 o
  -4   7  13       41.41       45.30      3.12 o
  -3   7  13       69.81       80.59      4.40 o
  -2   7  13        0.28       -1.77      2.18 o
  -1   7  13       40.51       48.49      6.15 o
   0   7  13       20.50       18.75      3.52 o
   1   7  13        1.86       -1.50      3.00 o
   2   7  13       28.62       17.41      4.72 o
   3   7  13        0.10       -2.91      2.91 o
   4   7  13       25.34       24.01      6.33 o
   5   7  13       10.16       12.99      4.39 o
   6   7  13        0.30        1.20      2.88 o
   7   7  13        0.01       -1.84      3.81 o
   8   7  13        6.38        7.25      4.83 o
   9   7  13        1.08        2.77      5.26 o
  -9   8  13        0.97        0.10      4.84 o
  -8   8  13       10.52        7.65      4.44 o
  -7   8  13        0.24       -0.77      2.86 o
  -6   8  13        3.47       -0.25      3.40 o
  -5   8  13       29.39       27.79      3.73 o
  -4   8  13        9.59        8.01      2.92 o
  -3   8  13        0.09       -0.84      2.32 o
  -2   8  13        3.65        0.20      2.35 o
  -1   8  13      180.77      172.98      5.52 o
   0   8  13       23.52       28.86      5.08 o
   1   8  13        3.89        0.32      3.91 o
   2   8  13        1.82       10.53      4.25 o
   3   8  13       16.78       21.15      3.81 o
   4   8  13        0.83        6.54      3.69 o
   5   8  13       10.32       18.03      3.48 o
   6   8  13        0.01       -2.29      4.60 o
   7   8  13        0.19       -4.50      4.50 o
   8   8  13        0.43        7.10      5.34 o
  -8   9  13        0.36       -6.31      6.31 o
  -7   9  13        2.52        3.48      7.37 o
  -6   9  13       33.68       44.16     12.05 o
  -5   9  13        1.46        2.41      3.69 o
  -4   9  13        9.19       23.07      4.09 o
  -3   9  13        5.77        5.70      2.70 o
  -2   9  13       20.14       17.12      2.92 o
  -1   9  13       38.60       42.59      4.50 o
   0   9  13       22.82       26.16      5.25 o
   1   9  13       10.66        5.78      4.50 o
   2   9  13        5.30        5.43      4.50 o
   3   9  13        0.11       -0.59      4.29 o
   4   9  13       32.79       33.48      5.48 o
   5   9  13        1.26       -0.55      3.34 o
   6   9  13       10.88        8.66      3.87 o
   7   9  13       13.31       11.78      5.57 o
  -7  10  13        0.11        7.09     11.92 o
  -6  10  13        7.28        8.09      6.69 o
  -5  10  13        2.45       12.86      6.19 o
  -4  10  13       27.00       29.18     10.31 o
  -3  10  13        0.02        0.34      6.29 o
  -2  10  13        9.34        4.74      3.51 o
  -1  10  13       11.13       13.98      5.03 o
   0  10  13        0.10       -2.92      3.96 o
   1  10  13        2.39        8.98      4.89 o
   2  10  13        0.47        4.54      3.61 o
   3  10  13       13.80       19.87      5.29 o
   4  10  13        1.47        3.24      4.38 o
   5  10  13       21.02       23.75      9.78 o
   6  10  13        2.83        3.34      7.04 o
  -5  11  13       11.62       18.84      7.04 o
  -4  11  13        2.74       -0.27      8.17 o
  -3  11  13        0.00        5.53      8.17 o
  -2  11  13        2.83        3.21      9.37 o
  -1  11  13        0.68       -3.48      8.03 o
   0  11  13        0.21        5.56      7.77 o
   1  11  13        4.99        6.54      5.25 o
   2  11  13        3.17        2.37      4.07 o
   3  11  13        3.53        5.44      4.83 o
   4  11  13        0.34       -4.69      4.69 o
   0  12  13       12.86       21.96     11.78 o
   1  12  13        0.00        9.11      7.23 o
 -12   0  14        0.56        5.47      5.84 o
 -11   0  14        0.30        2.30      5.14 o
 -10   0  14        9.81       20.28      5.67 o
  -9   0  14      211.22      201.73     10.58 o
  -8   0  14       86.57      108.95      7.54 o
  -7   0  14       88.13       82.61      6.96 o
  -6   0  14       21.07       29.45      5.36 o
  -5   0  14       62.65       55.61      4.57 o
  -4   0  14       15.80       14.88      3.27 o
  -3   0  14       24.26       30.64      6.53 o
  -2   0  14      447.68      522.84     11.27 o
  -1   0  14      194.75      191.59      6.18 o
   0   0  14       82.87       74.73      4.08 o
   1   0  14      152.28      129.36      8.65 o
   2   0  14      140.75      134.11      7.84 o
   3   0  14        2.16        8.13      3.54 o
   4   0  14      781.83      751.35     18.11 o
   5   0  14      230.34      199.34      8.88 o
   6   0  14        9.57       14.09      3.70 o
   7   0  14        2.25       -3.01      3.02 o
   8   0  14      134.72      119.47      7.01 o
   9   0  14       23.06       16.41      4.30 o
  10   0  14        3.23        7.20      4.21 o
  11   0  14       37.25       50.35      8.03 o
 -12   1  14        0.02       -1.35      3.81 o
 -11   1  14        7.51        9.92      4.06 o
 -10   1  14        1.68        3.66      3.50 o
  -9   1  14        8.28        4.98      3.25 o
  -8   1  14        4.99        8.14      3.27 o
  -7   1  14       10.63        8.87      2.70 o
  -6   1  14        0.77       -2.23      2.23 o
  -5   1  14       15.80       15.31      2.41 o
  -4   1  14        2.50        1.00      1.95 o
  -3   1  14      341.11      321.56      6.15 o
  -2   1  14      233.45      234.41      5.68 o
  -1   1  14        2.59        1.09      1.70 o
   0   1  14       76.52       74.07      2.82 o
   1   1  14       16.38       17.14      1.88 o
   2   1  14      126.83      120.56      3.83 o
   3   1  14      180.24      184.14      5.60 o
   4   1  14       81.43       78.45      5.14 o
   5   1  14        7.68       10.83      3.07 o
   6   1  14       12.75        8.59      2.30 o
   7   1  14      106.16      107.82      5.77 o
   8   1  14        0.72        2.87      2.45 o
   9   1  14        6.57        4.69      3.17 o
  10   1  14       13.40       22.66      5.08 o
  11   1  14        1.14        2.86      4.81 o
 -12   2  14        0.97       -0.48      3.89 o
 -11   2  14       36.04       44.01      5.64 o
 -10   2  14       32.93       43.80      4.56 o
  -9   2  14        2.24        1.00      3.23 o
  -8   2  14       10.77        5.71      2.85 o
  -7   2  14       59.97       55.98      3.76 o
  -6   2  14        5.11        7.19      2.50 o
  -5   2  14       60.76       57.67      3.25 o
  -4   2  14       18.17       11.01      2.23 o
  -3   2  14      101.88       93.80      4.03 o
  -2   2  14      107.44      105.01      3.37 o
  -1   2  14       62.35       67.11      2.91 o
   0   2  14      116.48      102.38      3.80 o
   1   2  14        6.22        7.06      1.72 o
   2   2  14        1.11       -0.20      1.71 o
   3   2  14        0.15       -1.53      1.53 o
   4   2  14       36.66       27.89      3.02 o
   5   2  14       91.30       97.44      3.94 o
   6   2  14       24.09       19.68      2.99 o
   7   2  14       57.79       73.66      3.95 o
   8   2  14       59.40       56.56      5.73 o
   9   2  14        2.75        1.58      4.16 o
  10   2  14        0.01        4.42      4.41 o
  11   2  14        9.90       27.76      5.98 o
 -12   3  14        3.27        2.48      4.23 o
 -11   3  14        5.60        5.90      4.72 o
 -10   3  14       11.44       16.60      4.02 o
  -9   3  14       15.03       23.40      3.99 o
  -8   3  14       13.36        7.40      3.00 o
  -7   3  14       48.32       40.24      3.52 o
  -6   3  14       98.85      100.69      5.06 o
  -5   3  14       37.28       25.71      2.80 o
  -4   3  14      131.98      145.60      4.75 o
  -3   3  14        0.00       -1.75      1.75 o
  -2   3  14      137.36      153.54      4.28 o
  -1   3  14      120.60      124.69      4.15 o
   0   3  14      243.48      266.62      5.16 o
   1   3  14        6.88        6.99      2.01 o
   2   3  14       41.58       28.64      2.41 o
   3   3  14        2.09        1.05      1.53 o
   4   3  14        0.69        2.74      1.91 o
   5   3  14      102.11       95.84      3.97 o
   6   3  14        0.31       -3.82      3.82 o
   7   3  14        8.14       12.06      3.60 o
   8   3  14        6.90       13.23      4.46 o
   9   3  14        0.06        5.44      4.25 o
  10   3  14        2.71        6.82      4.81 o
  11   3  14        0.70       -4.23      4.50 o
 -12   4  14        0.17       -3.08      4.55 o
 -11   4  14       28.19       27.91      6.26 o
 -10   4  14       42.17       46.37      5.18 o
  -9   4  14        3.36        4.43      3.13 o
  -8   4  14       84.06       96.56      4.89 o
  -7   4  14       17.89       19.46      3.09 o
  -6   4  14      212.64      209.09      6.05 o
  -5   4  14      216.63      223.89      7.08 o
  -4   4  14        7.60        6.75      2.42 o
  -3   4  14      100.34       88.04      3.79 o
  -2   4  14      229.92      236.32      6.35 o
  -1   4  14      385.80      368.48      6.38 o
   0   4  14       17.04       13.87      1.98 o
   1   4  14      116.80      117.18      3.92 o
   2   4  14       29.07       33.47      2.49 o
   3   4  14       32.14       27.92      2.59 o
   4   4  14      273.45      269.97      6.22 o
   5   4  14       92.00       90.55      6.33 o
   6   4  14        5.18        2.70      4.55 o
   7   4  14        0.02       -2.00      3.77 o
   8   4  14        6.81       17.81      4.95 o
   9   4  14        7.38        8.08      4.61 o
  10   4  14        0.05        2.57      5.00 o
 -11   5  14        1.64        0.61      3.96 o
 -10   5  14        7.33        9.25      3.50 o
  -9   5  14        5.80        3.81      3.12 o
  -8   5  14        0.01        1.36      2.69 o
  -7   5  14        9.51        4.75      2.78 o
  -6   5  14       25.39       29.03      3.81 o
  -5   5  14      110.99       97.58      6.69 o
  -4   5  14       16.38       22.14      3.30 o
  -3   5  14       22.64       30.08      2.75 o
  -2   5  14     1424.81     1310.97     17.02 o
  -1   5  14      387.81      397.54      7.24 o
   0   5  14       41.92       39.78      2.54 o
   1   5  14        7.92        0.95      2.72 o
   2   5  14      255.22      208.44      6.97 o
   3   5  14        0.08        2.65      2.19 o
   4   5  14       64.18       70.80      4.52 o
   5   5  14       28.40       25.82      4.76 o
   6   5  14        7.95        9.25      4.31 o
   7   5  14        7.00       11.42      4.42 o
   8   5  14        9.38       11.32      6.43 o
   9   5  14       31.37       44.32      9.37 o
  10   5  14        0.18        1.27      5.25 o
 -11   6  14        0.01       -1.54      4.45 o
 -10   6  14        1.02        9.58      3.95 o
  -9   6  14       11.66        9.00      3.65 o
  -8   6  14       17.98       19.75      3.31 o
  -7   6  14        5.88       10.80      2.99 o
  -6   6  14        5.90        8.03      2.72 o
  -5   6  14        0.13        1.18      2.38 o
  -4   6  14       26.50       24.78      2.81 o
  -3   6  14       73.57       60.25      4.55 o
  -2   6  14       22.03       25.36      2.53 o
  -1   6  14      270.24      251.17      6.76 o
   0   6  14      127.02      111.01      5.47 o
   1   6  14      201.33      208.56      7.01 o
   2   6  14       17.65       20.55      3.15 o
   3   6  14      328.57      316.87      7.46 o
   4   6  14       14.77       14.93      4.02 o
   5   6  14        4.92        6.12      3.19 o
   6   6  14       47.77       56.85      6.22 o
   7   6  14        3.90        4.77      5.36 o
   8   6  14       15.08        9.61      4.95 o
   9   6  14        0.05        8.00      5.39 o
 -10   7  14        6.47        8.11      5.32 o
  -9   7  14        9.91        7.34      3.75 o
  -8   7  14       21.20       20.08      4.71 o
  -7   7  14        0.00       -1.53      2.82 o
  -6   7  14        7.63        6.05      2.60 o
  -5   7  14        5.84        2.99      2.42 o
  -4   7  14        0.50        2.89      2.26 o
  -3   7  14       34.38       33.67      3.45 o
  -2   7  14        4.67        3.39      2.42 o
  -1   7  14        3.02        9.92      2.51 o
   0   7  14        4.18        0.81      3.28 o
   1   7  14        6.72        5.86      2.57 o
   2   7  14       48.51       49.06      3.24 o
   3   7  14       18.83       15.09      5.32 o
   4   7  14       34.96       30.93      4.91 o
   5   7  14        2.24        3.42      5.41 o
   6   7  14        3.29        9.37      4.03 o
   7   7  14        0.00       -1.51      7.77 o
   8   7  14        1.25        7.50      5.14 o
   9   7  14        0.59        0.54      4.83 o
  -9   8  14        2.43       -0.65      4.39 o
  -8   8  14        3.04        4.89      6.39 o
  -7   8  14        0.27       -2.50      2.94 o
  -6   8  14       19.51       26.55      4.51 o
  -5   8  14        8.86        6.87      3.65 o
  -4   8  14        9.92       11.79      3.32 o
  -3   8  14        9.65        6.97      3.36 o
  -2   8  14        0.05       -1.24      2.43 o
  -1   8  14       47.95       41.67      3.95 o
   0   8  14       42.36       36.49      4.50 o
   1   8  14        6.57        8.88      4.38 o
   2   8  14        8.02        5.17      4.07 o
   3   8  14       29.33       34.68      5.02 o
   4   8  14        0.01        1.15      3.73 o
   5   8  14        4.64        6.46      3.16 o
   6   8  14       26.67       40.86      6.24 o
   7   8  14       11.59       18.20      5.76 o
   8   8  14        3.78       11.42     10.71 o
  -8   9  14        0.30       -2.67      6.59 o
  -7   9  14        3.18       16.24     13.26 o
  -6   9  14        4.64       10.44      6.23 o
  -5   9  14        1.62        1.07      3.41 o
  -4   9  14        0.05       -0.76      3.29 o
  -3   9  14        1.14        3.39      3.22 o
  -2   9  14       17.18       17.38      3.00 o
  -1   9  14        2.37       -0.76      2.24 o
   0   9  14       14.48       16.46      5.02 o
   1   9  14        8.80       10.54      4.75 o
   2   9  14        2.90        0.79      6.56 o
   3   9  14        3.78        6.06      4.15 o
   4   9  14        2.49        4.11      4.18 o
   5   9  14        6.96        6.83      4.61 o
   6   9  14        0.93       -0.44      4.80 o
   7   9  14        0.00       -0.44      5.36 o
  -7  10  14        0.18       -5.09      8.30 o
  -6  10  14       17.64       16.93      7.08 o
  -5  10  14        5.63       17.91      6.53 o
  -4  10  14       12.02        8.03      5.35 o
  -3  10  14        1.99        3.15      3.51 o
  -2  10  14        9.49        9.75      4.95 o
  -1  10  14        0.43        2.08      4.55 o
   0  10  14        0.12        0.69      4.44 o
   1  10  14        0.02        1.94      4.63 o
   2  10  14       23.84       26.17      4.60 o
   3  10  14        4.28        9.97     11.78 o
   4  10  14        0.74        0.92      4.18 o
   5  10  14        0.00        4.34     10.04 o
  -5  11  14       23.08       12.86      8.84 o
  -4  11  14        5.55        1.07      5.59 o
  -3  11  14        7.58        5.89     10.18 o
  -2  11  14        3.34        6.16      9.64 o
  -1  11  14        0.08       -2.68      9.11 o
   0  11  14        3.48        1.73      5.05 o
   1  11  14        0.29       -4.75      4.75 o
   2  11  14       13.73       16.23      4.58 o
   3  11  14        0.14        5.52      4.89 o
 -12   1  15        1.77       -2.26      4.18 o
 -11   1  15        1.27       -0.55      3.68 o
 -10   1  15        4.54        3.23      3.54 o
  -9   1  15        2.56        2.32      3.27 o
  -8   1  15       16.33       14.73      3.49 o
  -7   1  15        9.65       12.12      2.99 o
  -6   1  15       55.96       55.78      3.76 o
  -5   1  15        0.06       -0.37      2.22 o
  -4   1  15       26.16       28.12      2.66 o
  -3   1  15       11.81        9.40      2.93 o
  -2   1  15       30.34       42.49      2.75 o
  -1   1  15      157.03      157.62      4.33 o
   0   1  15      121.24      108.14      4.21 o
   1   1  15        1.86        2.35      1.64 o
   2   1  15       12.50       20.77      2.32 o
   3   1  15      205.54      210.82      6.07 o
   4   1  15      183.79      196.66      6.11 o
   5   1  15       75.56       78.19      4.38 o
   6   1  15        6.02        6.54      2.38 o
   7   1  15        3.49        6.08      2.34 o
   8   1  15       13.99       11.68      2.79 o
   9   1  15        2.87       10.24      3.39 o
  10   1  15        0.59        0.16      4.36 o
  11   1  15        0.65        0.23      5.76 o
 -12   2  15        2.33        4.19      4.36 o
 -11   2  15       20.26       21.91      4.68 o
 -10   2  15        0.08       -4.99      4.99 o
  -9   2  15        0.04       -3.11      3.11 o
  -8   2  15        5.50        7.57      3.11 o
  -7   2  15        0.26       -0.61      2.51 o
  -6   2  15        7.54        3.15      2.55 o
  -5   2  15       22.81       23.00      3.01 o
  -4   2  15      190.06      168.86      5.01 o
  -3   2  15        2.32        1.35      2.11 o
  -2   2  15        2.91        2.91      2.01 o
  -1   2  15      393.80      392.81      6.76 o
   0   2  15       12.80        4.59      2.32 o
   1   2  15       23.14       27.88      2.48 o
   2   2  15       63.30       43.54      2.77 o
   3   2  15       14.03       13.43      2.58 o
   4   2  15        9.89       10.12      2.55 o
   5   2  15        1.65        1.39      2.05 o
   6   2  15       44.84       51.30      3.42 o
   7   2  15       50.29       53.44      4.83 o
   8   2  15       34.63       42.09      5.76 o
   9   2  15        4.48        9.24      4.69 o
  10   2  15       23.83       28.95      5.79 o
 -12   3  15        1.35        1.31      4.69 o
 -11   3  15       24.70       22.22      4.81 o
 -10   3  15        0.68       -3.48      3.48 o
  -9   3  15        0.20       -3.90      3.90 o
  -8   3  15       14.46       19.33      3.22 o
  -7   3  15       70.96       58.53      3.88 o
  -6   3  15      159.01      163.02      5.48 o
  -5   3  15      127.71      126.71      8.76 o
  -4   3  15       47.22       39.56      3.21 o
  -3   3  15      172.05      149.60      4.99 o
  -2   3  15      235.63      230.85      5.33 o
  -1   3  15      607.42      612.67      8.96 o
   0   3  15      384.48      372.26      6.47 o
   1   3  15       29.38       26.45      2.44 o
   2   3  15      201.41      196.98      5.07 o
   3   3  15        2.81        2.96      1.72 o
   4   3  15      199.76      246.30      6.60 o
   5   3  15       19.78       27.09      3.72 o
   6   3  15       60.88       57.88      4.81 o
   7   3  15        6.23       -1.78      3.13 o
   8   3  15        3.73       10.11      6.56 o
   9   3  15       15.51       10.89      4.66 o
  10   3  15        1.33        7.47      5.10 o
 -11   4  15        3.48       -4.42      5.64 o
 -10   4  15        0.46       -3.57      3.57 o
  -9   4  15        0.67       -2.96      2.96 o
  -8   4  15        0.11       -1.98      2.61 o
  -7   4  15        2.14        0.23      2.49 o
  -6   4  15        8.05        6.51      2.63 o
  -5   4  15       24.84       16.21      2.86 o
  -4   4  15      335.85      310.92      8.15 o
  -3   4  15      293.93      300.31      6.67 o
  -2   4  15      162.90      194.37      5.28 o
  -1   4  15      606.92      510.18      8.54 o
   0   4  15      161.23      173.52      4.94 o
   1   4  15        2.43        0.45      1.87 o
   2   4  15       75.62       65.70      3.17 o
   3   4  15        0.92        1.40      2.07 o
   4   4  15        9.52       11.96      4.18 o
   5   4  15       66.49       71.45      4.88 o
   6   4  15        1.18       -1.89      3.66 o
   7   4  15       36.35       36.81      9.64 o
   8   4  15       31.90       34.90      5.66 o
   9   4  15        1.80       -2.07      4.50 o
  10   4  15        8.55        4.94      5.25 o
 -11   5  15        0.56       -3.62      4.45 o
 -10   5  15        0.87       -2.28      3.72 o
  -9   5  15       16.15       17.87      3.66 o
  -8   5  15        1.89        0.31      2.80 o
  -7   5  15       36.94       30.85      3.51 o
  -6   5  15       16.95       22.19      3.06 o
  -5   5  15       25.99       23.82      2.92 o
  -4   5  15      123.35      121.66      4.51 o
  -3   5  15       19.97       18.45      2.59 o
  -2   5  15       53.35       59.25      3.33 o
  -1   5  15      276.38      269.39      6.01 o
   0   5  15      199.36      191.88      6.19 o
   1   5  15       13.28       16.61      3.18 o
   2   5  15       20.66       23.74      3.47 o
   3   5  15        1.00        0.27      2.17 o
   4   5  15        7.65        0.28      2.91 o
   5   5  15        7.36        1.89      3.92 o
   6   5  15       17.37        9.53      6.03 o
   7   5  15       16.52       11.90      4.76 o
   8   5  15        2.19        1.99      4.61 o
   9   5  15        0.53        1.86      4.56 o
 -10   6  15        2.28       -3.74      3.74 o
  -9   6  15       18.72       17.19      4.16 o
  -8   6  15        6.74        9.82      3.37 o
  -7   6  15       31.37       34.59      3.90 o
  -6   6  15        2.58        0.96      2.50 o
  -5   6  15       87.74      100.85      4.42 o
  -4   6  15       38.25       36.38      3.11 o
  -3   6  15       69.02       74.75      3.97 o
  -2   6  15       23.30       26.14      3.23 o
  -1   6  15       76.87       65.09      4.02 o
   0   6  15        1.61       -1.36      2.75 o
   1   6  15        6.93        2.95      3.22 o
   2   6  15       64.69       64.44      4.63 o
   3   6  15       66.35       69.55      4.00 o
   4   6  15       11.95       11.04      3.91 o
   5   6  15        0.54       -2.40      3.47 o
   6   6  15        1.81        4.70      4.42 o
   7   6  15        3.87        5.09      4.44 o
   8   6  15       12.64       20.54      5.79 o
   9   6  15        4.67        4.65      5.10 o
 -10   7  15        2.35        8.30      6.70 o
  -9   7  15        2.52        3.31      5.79 o
  -8   7  15       26.98       28.00      3.96 o
  -7   7  15        7.35        2.80      3.12 o
  -6   7  15        4.15        1.11      2.55 o
  -5   7  15        4.00        1.74      2.44 o
  -4   7  15        1.80       -1.72      2.80 o
  -3   7  15       19.62       10.81      3.18 o
  -2   7  15        8.57       10.09      3.61 o
  -1   7  15       12.80       15.44      3.42 o
   0   7  15       13.73        7.30      4.34 o
   1   7  15        5.66        9.90      2.91 o
   2   7  15        0.17       -0.22      2.36 o
   3   7  15       49.00       55.64      7.94 o
   4   7  15        0.14       -3.01      3.01 o
   5   7  15       12.27       16.61      6.70 o
   6   7  15        0.06       -1.68      3.44 o
   7   7  15        0.47        0.20      4.50 o
   8   7  15        3.44        0.23      5.89 o
  -9   8  15        5.73       -0.11      5.39 o
  -8   8  15        4.18        7.33      4.49 o
  -7   8  15        1.10       -3.33      4.64 o
  -6   8  15       16.48       10.16      4.12 o
  -5   8  15        0.94        4.83      3.58 o
  -4   8  15       15.17       28.40      4.35 o
  -3   8  15        0.49        0.98      2.94 o
  -2   8  15        2.68       -0.42      2.52 o
  -1   8  15        1.05        1.11      2.86 o
   0   8  15       15.50       14.93      2.95 o
   1   8  15        5.95        5.45      6.70 o
   2   8  15        0.40        2.74      4.31 o
   3   8  15        1.76       -3.22      3.54 o
   4   8  15       15.91        6.48      4.82 o
   5   8  15       25.13       30.53      8.57 o
   6   8  15        0.40       -4.18      4.50 o
   7   8  15       12.28       20.37      6.05 o
  -8   9  15        4.04       -7.50      9.11 o
  -7   9  15        0.71       -4.21      5.98 o
  -6   9  15       12.32       15.36      6.79 o
  -5   9  15       11.99       10.22      4.60 o
  -4   9  15        0.91        0.84      3.49 o
  -3   9  15        3.13        2.80      3.58 o
  -2   9  15        0.98        2.24      8.03 o
  -1   9  15        0.60       -0.35      3.49 o
   0   9  15        6.93        0.56      4.25 o
   1   9  15        7.91        8.74      4.63 o
   2   9  15       32.29       41.52     21.96 o
   3   9  15       25.15       30.39      5.76 o
   4   9  15       18.06       12.32      6.70 o
   5   9  15        4.14        2.64      5.89 o
   6   9  15        8.80        8.84      7.77 o
  -6  10  15        0.00       -5.92      6.56 o
  -5  10  15        6.47       16.16      7.63 o
  -4  10  15        8.87       15.04      6.28 o
  -3  10  15        1.88        6.40      5.15 o
  -2  10  15        3.35       -1.75      4.41 o
  -1  10  15        1.03       -1.94      4.61 o
   0  10  15        8.67        5.57     10.45 o
   1  10  15        3.43       10.59      5.02 o
   2  10  15        0.14        0.46      3.55 o
   3  10  15        4.35        7.01      4.82 o
   4  10  15        2.15        2.21      4.50 o
   5  10  15        6.25       10.36      5.38 o
  -3  11  15        0.20       10.45     10.18 o
  -2  11  15        6.10       23.84     11.25 o
  -1  11  15        8.43        8.57     10.45 o
   0  11  15        1.49        0.29      5.34 o
   1  11  15        1.81        2.03      5.34 o
   2  11  15        1.49        8.59      4.30 o
   3  11  15        4.33        5.36      6.43 o
 -12   0  16        0.01        0.00      6.43 o
 -11   0  16        5.62        3.98      8.97 o
 -10   0  16        0.63       -4.64      4.64 o
  -9   0  16       15.07       22.31      5.49 o
  -8   0  16        9.48        7.50      4.74 o
  -7   0  16        9.54       12.95      4.71 o
  -6   0  16      400.17      390.19     11.01 o
  -5   0  16        5.39        5.41      3.39 o
  -4   0  16      638.19      631.28     24.43 o
  -3   0  16      791.27      770.78     15.57 o
  -2   0  16      305.74      297.70     10.58 o
  -1   0  16      456.49      440.34     10.47 o
   0   0  16       23.34       19.54      3.23 o
   1   0  16      117.82      117.26      6.56 o
   2   0  16        0.00        2.66      3.28 o
   3   0  16      265.70      292.16     10.36 o
   4   0  16       29.33       32.18      4.72 o
   5   0  16       34.14       41.55      5.21 o
   6   0  16      179.69      191.77      9.26 o
   7   0  16      184.39      176.28     12.05 o
   8   0  16       69.37       95.15      6.67 o
   9   0  16        0.48        1.52      4.18 o
  10   0  16       33.24       53.85      6.41 o
 -12   1  16        0.95       -4.34      4.34 o
 -11   1  16        1.67       -4.64      4.64 o
 -10   1  16       10.01       13.49      5.58 o
  -9   1  16       16.56       15.69      3.89 o
  -8   1  16       78.95       86.72      7.69 o
  -7   1  16        6.72        3.07      2.70 o
  -6   1  16       42.92       42.04      3.56 o
  -5   1  16       31.13       29.54      3.00 o
  -4   1  16      173.63      194.31      5.32 o
  -3   1  16       25.41       33.89      2.86 o
  -2   1  16        3.49        0.28      2.07 o
  -1   1  16      412.45      358.88      7.33 o
   0   1  16        3.65        3.21      1.95 o
   1   1  16       48.25       55.26      3.07 o
   2   1  16        1.31       -1.36      2.26 o
   3   1  16        8.35        9.64      2.66 o
   4   1  16        0.04       -1.21      2.37 o
   5   1  16       38.23       34.01      3.52 o
   6   1  16        1.10        2.88      2.48 o
   7   1  16        0.41        5.24      2.67 o
   8   1  16       37.11       36.35      5.57 o
   9   1  16        5.32        9.31      4.44 o
  10   1  16        1.03       -4.16      4.16 o
 -12   2  16        0.24        2.98      4.61 o
 -11   2  16        2.93       -3.68      3.81 o
 -10   2  16       27.39       39.54      4.80 o
  -9   2  16        7.23        4.85      3.50 o
  -8   2  16       16.34       11.37      4.79 o
  -7   2  16        8.18        9.58      2.83 o
  -6   2  16       49.70       55.56      3.77 o
  -5   2  16        0.00       -0.90      2.36 o
  -4   2  16       20.42       15.94      3.11 o
  -3   2  16      452.20      471.77      8.11 o
  -2   2  16      165.71      152.55      4.56 o
  -1   2  16       24.53       31.61      3.61 o
   0   2  16        1.53        1.17      1.93 o
   1   2  16      189.10      202.45      5.30 o
   2   2  16       16.65       11.51      2.30 o
   3   2  16       50.29       53.24      3.65 o
   4   2  16       14.99       14.08      2.77 o
   5   2  16       34.33       29.49      3.42 o
   6   2  16       19.69       26.13      2.99 o
   7   2  16        7.77       15.14      3.78 o
   8   2  16       11.06       14.58      4.56 o
   9   2  16        0.10        0.68      4.16 o
  10   2  16        4.47        1.52     11.38 o
 -11   3  16        2.48       -2.07      3.97 o
 -10   3  16        0.04       -2.78      3.49 o
  -9   3  16        2.86        5.10      3.46 o
  -8   3  16        2.84        4.75      3.00 o
  -7   3  16       14.58       10.83      3.01 o
  -6   3  16       17.56       19.75      4.17 o
  -5   3  16       32.57       50.67      3.55 o
  -4   3  16        1.13       -1.11      2.35 o
  -3   3  16      349.66      322.57      7.06 o
  -2   3  16      215.89      189.23      5.37 o
  -1   3  16        1.97       -1.87      2.02 o
   0   3  16       73.63       60.37      3.22 o
   1   3  16        0.89       -1.10      2.01 o
   2   3  16        6.32       10.05      2.29 o
   3   3  16       94.98      110.38      4.63 o
   4   3  16        8.10       12.26      2.83 o
   5   3  16       58.48       54.94      4.87 o
   6   3  16        2.31       -0.52      3.14 o
   7   3  16        0.70       -2.57      4.15 o
   8   3  16        2.69       -0.93      6.03 o
   9   3  16        6.50        6.90      5.22 o
  10   3  16        0.51       -1.44      5.09 o
 -11   4  16        1.39        0.01      4.56 o
 -10   4  16       18.82       28.53      5.65 o
  -9   4  16        0.01       -1.12      4.01 o
  -8   4  16        4.38        4.97      3.01 o
  -7   4  16        1.09        3.38      2.77 o
  -6   4  16       48.81       60.88      3.96 o
  -5   4  16       30.50       37.92      3.57 o
  -4   4  16        0.41        0.67      2.33 o
  -3   4  16      256.03      245.63      6.17 o
  -2   4  16        1.62       -2.19      2.19 o
  -1   4  16       10.51        9.40      2.34 o
   0   4  16        0.04       -1.20      2.24 o
   1   4  16       63.14       66.07      3.53 o
   2   4  16       11.36        4.15      2.71 o
   3   4  16      561.85      580.70     12.73 o
   4   4  16       98.38      112.06     15.67 o
   5   4  16        1.28        0.89      3.52 o
   6   4  16      161.68      153.73      8.27 o
   7   4  16       18.25       13.41      4.69 o
   8   4  16        6.63        5.51      4.63 o
   9   4  16        1.73        5.56      4.81 o
 -10   5  16       38.15       43.50      5.01 o
  -9   5  16       18.24       22.86      4.28 o
  -8   5  16        1.02       -1.43      4.08 o
  -7   5  16       12.81       13.30      3.47 o
  -6   5  16       31.38       33.15      3.40 o
  -5   5  16       34.63       49.07      3.57 o
  -4   5  16        6.21        6.81      2.52 o
  -3   5  16       29.81       35.20      3.00 o
  -2   5  16       32.68       32.14      3.29 o
  -1   5  16       37.55       32.13      4.21 o
   0   5  16        4.27        5.46      2.92 o
   1   5  16      111.71      132.99      9.69 o
   2   5  16        0.17        3.69      3.96 o
   3   5  16      314.03      304.00      8.85 o
   4   5  16      118.55      119.16     14.86 o
   5   5  16        7.46        3.48      5.89 o
   6   5  16        1.07        5.67      4.25 o
   7   5  16       15.55       14.24      4.99 o
   8   5  16       24.63       26.10      5.72 o
   9   5  16        3.86        6.08      5.25 o
 -10   6  16        5.03        6.56      4.14 o
  -9   6  16        0.09       -2.88      3.65 o
  -8   6  16        6.91       10.28      3.60 o
  -7   6  16        4.13        5.23      2.91 o
  -6   6  16       41.06       50.38      4.77 o
  -5   6  16        2.00       -0.76      2.47 o
  -4   6  16       35.02       27.70      3.05 o
  -3   6  16        0.37        0.50      2.24 o
  -2   6  16       48.43       52.88      3.96 o
  -1   6  16        0.01       -0.95      2.89 o
   0   6  16        2.02       -1.19      4.32 o
   1   6  16       12.42        4.83      2.99 o
   2   6  16      231.87      260.29      8.16 o
   3   6  16        0.04        3.70      2.37 o
   4   6  16       10.33       12.32      6.70 o
   5   6  16       15.75       10.98      6.70 o
   6   6  16        0.50       -2.51      6.70 o
   7   6  16        0.85        5.72      4.25 o
   8   6  16        4.15       11.99      5.45 o
  -9   7  16        0.03       -4.27      4.27 o
  -8   7  16       11.81       22.24      3.96 o
  -7   7  16       35.12       24.46      3.90 o
  -6   7  16        0.15       -1.69      3.29 o
  -5   7  16        5.46        4.31      3.26 o
  -4   7  16        1.92       -0.56      2.80 o
  -3   7  16       23.12       19.69      3.30 o
  -2   7  16        6.65        1.93      3.19 o
  -1   7  16        2.37        4.11      3.51 o
   0   7  16       91.59       87.75      5.01 o
   1   7  16      108.20      103.82      5.36 o
   2   7  16       21.77       16.16      3.05 o
   3   7  16        0.50        1.39      2.89 o
   4   7  16        0.23       13.66      6.43 o
   5   7  16        0.23       -4.02      5.36 o
   6   7  16        0.01       -4.82      6.16 o
   7   7  16        1.35        2.02      4.31 o
   8   7  16        0.20       -1.61      4.89 o
  -8   8  16        5.57       -2.29      4.33 o
  -7   8  16        0.69       -1.51      3.99 o
  -6   8  16        0.91       -3.70      3.70 o
  -5   8  16       24.11       33.48      6.06 o
  -4   8  16        3.81        2.59      3.65 o
  -3   8  16        0.19        3.37      3.47 o
  -2   8  16       43.99       53.01      4.81 o
  -1   8  16        4.25        1.52      4.31 o
   0   8  16        2.76       -0.18      2.72 o
   1   8  16        0.30        0.39      2.12 o
   2   8  16        4.68        4.73      4.26 o
   3   8  16        7.55        0.36      4.02 o
   4   8  16        0.01        1.61      4.18 o
   5   8  16       13.65        6.16      7.23 o
   6   8  16       15.06       12.86      8.30 o
   7   8  16        1.67        7.52      5.45 o
  -7   9  16        0.93        4.13      6.89 o
  -6   9  16       12.81       10.44      7.20 o
  -5   9  16       14.11       20.37      4.67 o
  -4   9  16        1.55        1.68      3.89 o
  -3   9  16        3.24        2.51      4.62 o
  -2   9  16        0.05        4.82      4.61 o
  -1   9  16        0.03       -1.99      4.16 o
   0   9  16        4.77        4.69      5.09 o
   1   9  16        2.73        4.42      5.22 o
   2   9  16       19.18       13.04      4.99 o
   3   9  16       21.83       21.97      5.30 o
   4   9  16        0.41       -2.81      3.99 o
   5   9  16        1.15       12.05      7.77 o
   6   9  16        0.02       13.66      8.84 o
  -5  10  16        4.81        6.96     10.45 o
  -4  10  16        1.04        6.16     10.71 o
  -3  10  16        0.01        2.32      9.11 o
  -2  10  16        0.50        1.87      4.82 o
  -1  10  16        1.32        6.25      4.95 o
   0  10  16        0.11       -1.80      4.76 o
   1  10  16        5.87        2.94      4.95 o
   2  10  16        2.22       -0.68      3.82 o
   3  10  16        3.07        4.78      4.83 o
   4  10  16        1.30        2.35      5.09 o
  -2  11  16        5.69        8.30     10.18 o
  -1  11  16       11.17       28.15      6.68 o
   0  11  16        4.17        2.10     10.58 o
   1  11  16        8.14        5.46      5.66 o
 -11   1  17       17.25       10.76      5.45 o
 -10   1  17       15.99       19.88      4.39 o
  -9   1  17        3.93        1.91      3.53 o
  -8   1  17        0.03       -2.03      3.23 o
  -7   1  17       20.75       15.97      3.59 o
  -6   1  17        7.15        5.55      2.85 o
  -5   1  17        0.03        1.01      2.52 o
  -4   1  17      217.38      216.67      5.66 o
  -3   1  17        2.80        2.00      2.41 o
  -2   1  17        7.82        7.95      2.40 o
  -1   1  17        1.68        1.57      2.12 o
   0   1  17        2.86        1.28      3.22 o
   1   1  17       38.12       41.92      3.98 o
   2   1  17      116.74      117.93      4.94 o
   3   1  17        0.71        1.81      2.42 o
   4   1  17        6.80        8.17      2.81 o
   5   1  17        1.36        0.06      2.53 o
   6   1  17        0.01        1.01      2.74 o
   7   1  17        1.70        2.79      2.74 o
   8   1  17        3.76       -3.57      3.57 o
   9   1  17        0.06       -1.79      4.11 o
  10   1  17        0.01       -1.02      6.56 o
 -11   2  17       10.68       10.48      4.45 o
 -10   2  17        0.97       -3.61      3.61 o
  -9   2  17        2.13        0.07      3.39 o
  -8   2  17        1.91       -2.03      3.05 o
  -7   2  17        0.44        0.35      2.73 o
  -6   2  17       14.62       17.73      3.82 o
  -5   2  17      194.98      178.87      7.90 o
  -4   2  17        2.87       -1.69      3.29 o
  -3   2  17      208.19      189.74      6.06 o
  -2   2  17      549.27      569.27      9.08 o
  -1   2  17       24.37       14.93      2.46 o
   0   2  17       76.28       58.05      5.02 o
   1   2  17        0.30       -1.08      2.02 o
   2   2  17       37.24       42.67      3.47 o
   3   2  17        0.87        5.93      2.52 o
   4   2  17       28.38       20.20      3.10 o
   5   2  17       48.75       51.20      4.56 o
   6   2  17        2.42        8.92      3.58 o
   7   2  17        1.48        5.75      3.66 o
   8   2  17        6.86        0.66      4.12 o
   9   2  17        4.22        6.69      4.76 o
  10   2  17        1.13        7.77      5.02 o
 -11   3  17        0.98       -2.39      3.97 o
 -10   3  17        6.26        7.14      4.02 o
  -9   3  17        2.70       -3.17      4.05 o
  -8   3  17        0.86       -2.82      2.82 o
  -7   3  17       10.44       10.78      3.09 o
  -6   3  17      189.75      183.34      8.58 o
  -5   3  17       30.20       28.97      3.78 o
  -4   3  17      106.68      113.35      6.51 o
  -3   3  17      164.44      156.83      5.18 o
  -2   3  17      126.08      136.69      5.76 o
  -1   3  17      121.15      135.19      4.72 o
   0   3  17        1.33        2.99      2.25 o
   1   3  17       75.84       56.99      3.33 o
   2   3  17        2.96        6.96      2.56 o
   3   3  17      158.08      164.70      7.92 o
   4   3  17      142.98      130.19      7.70 o
   5   3  17        5.05        5.60      3.53 o
   6   3  17       73.86       91.06     10.58 o
   7   3  17        5.31        1.38      3.99 o
   8   3  17        5.80       13.40      4.63 o
   9   3  17        5.49       14.07      5.28 o
 -11   4  17       17.91       35.81      6.06 o
 -10   4  17        3.63        0.70      3.91 o
  -9   4  17        1.08       -3.11      3.12 o
  -8   4  17       13.03       16.24      3.40 o
  -7   4  17        7.13        7.96      2.94 o
  -6   4  17       16.11       13.87      2.99 o
  -5   4  17       30.13       32.46      3.66 o
  -4   4  17       56.40       51.26      4.13 o
  -3   4  17        0.01       -2.12      2.21 o
  -2   4  17      110.15       99.85      4.14 o
  -1   4  17        6.37        2.44      2.37 o
   0   4  17       55.68       53.89      3.48 o
   1   4  17       19.51       22.56      2.83 o
   2   4  17      183.84      175.65      9.23 o
   3   4  17       50.00       55.11      6.29 o
   4   4  17       46.56       47.08      7.50 o
   5   4  17        6.92       13.68      4.30 o
   6   4  17        0.02       -4.82      6.16 o
   7   4  17        0.02        3.64      5.89 o
   8   4  17       21.18       31.82      5.91 o
   9   4  17       19.62       22.79      5.91 o
 -10   5  17        1.13       -2.36      4.66 o
  -9   5  17        1.57        7.19      3.81 o
  -8   5  17        8.62       13.48      3.33 o
  -7   5  17        2.84        1.80      2.81 o
  -6   5  17       32.14       36.18      3.61 o
  -5   5  17       28.52       36.04      3.43 o
  -4   5  17        1.34        1.39      2.42 o
  -3   5  17       36.00       25.62      2.90 o
  -2   5  17        0.29       -1.83      2.10 o
  -1   5  17        0.38        1.22      2.29 o
   0   5  17       24.60       17.17      5.86 o
   1   5  17        1.82        4.59      3.08 o
   2   5  17      107.11      101.97      5.49 o
   3   5  17        1.23        0.93      4.55 o
   4   5  17        3.35        7.70      3.80 o
   5   5  17        1.01        8.57      6.96 o
   6   5  17        8.81       13.93      7.50 o
   7   5  17       28.27       28.57     12.19 o
   8   5  17       15.41       32.84      6.24 o
   9   5  17        0.68       -4.95      4.95 o
 -10   6  17       21.13       26.48      5.15 o
  -9   6  17        0.40        3.60      5.84 o
  -8   6  17        1.79        3.75      3.43 o
  -7   6  17        8.79        0.59      3.56 o
  -6   6  17        3.38        3.57      2.69 o
  -5   6  17        3.38        3.85      2.66 o
  -4   6  17        2.51        6.49      2.60 o
  -3   6  17        1.95        4.13      3.00 o
  -2   6  17       26.87       19.34      4.87 o
  -1   6  17        2.74        1.55      3.26 o
   0   6  17       12.32       11.06      3.44 o
   1   6  17       44.22       39.61      4.22 o
   2   6  17       21.67       33.58      4.63 o
   3   6  17       36.76       45.44      4.18 o
   4   6  17        2.62        6.43      6.16 o
   5   6  17        5.19        6.43      6.96 o
   6   6  17        3.91        6.16      7.23 o
   7   6  17        3.86        6.13      5.02 o
   8   6  17        0.00       -4.25      4.25 o
  -9   7  17        1.39       -1.36      3.99 o
  -8   7  17        2.37        2.04      3.63 o
  -7   7  17       18.79       19.12      4.21 o
  -6   7  17        3.27        6.27      3.32 o
  -5   7  17        3.27        0.19      3.69 o
  -4   7  17        6.07       -1.66      4.81 o
  -3   7  17        0.09        3.26      3.31 o
  -2   7  17        1.04        0.81      3.31 o
  -1   7  17        0.55        1.17      2.99 o
   0   7  17        1.04       -1.93      3.71 o
   1   7  17        2.45        7.76      3.06 o
   2   7  17        0.30        0.45      2.70 o
   3   7  17       25.98       24.67      4.05 o
   4   7  17        8.20       -4.02      5.89 o
   5   7  17        3.15        3.75      6.16 o
   6   7  17        6.79       14.46      7.77 o
   7   7  17        0.36        6.16      8.03 o
  -8   8  17        0.00       -5.16      5.49 o
  -7   8  17        1.99        0.19      4.21 o
  -6   8  17        4.04       -0.97      8.55 o
  -5   8  17        1.28       -1.98      3.69 o
  -4   8  17        2.91       -1.32      3.53 o
  -3   8  17        0.00        2.68      4.46 o
  -2   8  17       14.07       19.13      5.20 o
  -1   8  17        6.07        7.00      7.77 o
   0   8  17       24.08       31.62      3.95 o
   1   8  17        2.85       -3.48      3.48 o
   2   8  17       10.20       12.82      4.69 o
   3   8  17        0.02       -2.12      3.23 o
   4   8  17        0.93       -5.36      5.36 o
   5   8  17        0.40        5.89      7.23 o
   6   8  17        0.70       11.78      8.03 o
  -7   9  17        1.41       -0.27      8.57 o
  -6   9  17        0.01        3.18      6.75 o
  -5   9  17       17.66       21.29      4.88 o
  -4   9  17        0.53       10.38      5.27 o
  -3   9  17       10.36        9.20      5.10 o
  -2   9  17        6.32       12.65      5.19 o
  -1   9  17        0.62       -2.28      4.44 o
   0   9  17        0.82        7.64      5.10 o
   1   9  17       12.28       14.07      5.34 o
   2   9  17        3.27        2.08      5.09 o
   3   9  17        0.44        2.65      4.15 o
   4   9  17        1.73        0.27      7.23 o
   5   9  17        0.05       15.53      7.77 o
  -4  10  17        1.00       10.52      6.16 o
  -3  10  17        0.01       -2.28      5.03 o
  -2  10  17        0.18       -4.70      4.70 o
  -1  10  17        3.19        5.52      5.35 o
   0  10  17        0.33        0.06      6.29 o
   1  10  17       14.40       15.26      6.16 o
   2  10  17        1.44       -0.23      3.78 o
   3  10  17        0.11       -0.19      4.45 o
 -11   0  18        7.64        7.43      6.08 o
 -10   0  18        9.33        0.63      7.77 o
  -9   0  18        8.60        2.31      5.29 o
  -8   0  18       12.22       23.03      5.64 o
  -7   0  18       35.50       29.33      6.16 o
  -6   0  18       27.74       30.67      5.31 o
  -5   0  18       71.89       69.26      6.10 o
  -4   0  18      366.83      355.42     13.76 o
  -3   0  18       60.19       64.23      5.02 o
  -2   0  18        7.85        8.51      3.37 o
  -1   0  18      382.63      388.32     10.19 o
   0   0  18      153.08      141.32      7.65 o
   1   0  18       32.94       34.03      4.69 o
   2   0  18      156.60      132.86      7.39 o
   3   0  18      107.66       97.69      6.56 o
   4   0  18       20.91       26.17      4.61 o
   5   0  18       74.10       81.61      6.63 o
   6   0  18        2.48       -2.10      3.85 o
   7   0  18        1.79       12.83      5.22 o
   8   0  18       28.33       24.91      7.77 o
   9   0  18        6.76        2.95      7.50 o
 -11   1  18        3.93       -5.45      5.45 o
 -10   1  18        1.96       -3.71      3.71 o
  -9   1  18       10.68       12.21      4.04 o
  -8   1  18        0.37       -4.59      4.59 o
  -7   1  18        0.21       -1.07      3.48 o
  -6   1  18      116.16      107.52      4.99 o
  -5   1  18       75.90       77.41      4.16 o
  -4   1  18        9.95       10.55      3.21 o
  -3   1  18       64.91       66.39      3.56 o
  -2   1  18       44.26       35.95      2.94 o
  -1   1  18       53.47       43.49      3.00 o
   0   1  18        8.14       13.10      2.54 o
   1   1  18       97.69       91.57      5.15 o
   2   1  18      156.31      147.49      5.54 o
   3   1  18        2.99        8.14      2.62 o
   4   1  18       18.68       23.89      3.69 o
   5   1  18       27.22       29.98      3.53 o
   6   1  18        3.46       12.99      3.26 o
   7   1  18        5.08       16.55      4.14 o
   8   1  18       11.38       12.05      7.23 o
   9   1  18        4.09       -0.57      4.44 o
 -11   2  18        2.01       -1.36      4.18 o
 -10   2  18        1.28        3.23      3.92 o
  -9   2  18        1.99        3.66      3.71 o
  -8   2  18        1.95       -0.42      3.31 o
  -7   2  18        3.82        2.56      2.91 o
  -6   2  18        1.52        1.62      2.68 o
  -5   2  18       19.42       15.90      2.97 o
  -4   2  18        0.67        3.60      2.62 o
  -3   2  18        0.37        3.60      3.15 o
  -2   2  18        5.88        5.57      2.36 o
  -1   2  18        0.11       -2.19      2.19 o
   0   2  18        0.98       -2.03      2.03 o
   1   2  18        2.39        3.94      3.13 o
   2   2  18        3.16        3.80      2.59 o
   3   2  18      106.90      125.83      5.16 o
   4   2  18      262.68      248.67     10.40 o
   5   2  18       32.53       22.27      3.40 o
   6   2  18       14.19       13.94      4.11 o
   7   2  18       45.78       34.84      6.33 o
   8   2  18        0.05        3.36      4.30 o
   9   2  18        0.29        0.93      6.56 o
 -11   3  18        2.59       -4.50      4.50 o
 -10   3  18        6.06        5.28      4.07 o
  -9   3  18        2.50        4.75      3.59 o
  -8   3  18        0.00       -1.89      2.86 o
  -7   3  18        6.16        3.23      3.06 o
  -6   3  18        0.08        0.84      2.74 o
  -5   3  18        1.73        2.37      2.66 o
  -4   3  18        1.47       -0.02      2.48 o
  -3   3  18       67.84       61.75      4.01 o
  -2   3  18        0.19       -2.28      2.28 o
  -1   3  18        0.88       -2.40      2.44 o
   0   3  18        3.56        2.67      2.42 o
   1   3  18        0.31        1.79      2.13 o
   2   3  18        6.04        3.88      2.94 o
   3   3  18       18.77       17.54      3.12 o
   4   3  18       56.77       76.09      8.44 o
   5   3  18        2.02        4.15      5.76 o
   6   3  18        1.28        3.48      6.43 o
   7   3  18        0.50        6.96      7.23 o
   8   3  18        0.46        1.21      4.82 o
   9   3  18        3.61        2.83      4.75 o
 -10   4  18        0.07       -2.60      3.59 o
  -9   4  18        3.64        1.18      3.53 o
  -8   4  18       11.98        7.54      3.39 o
  -7   4  18       10.12        9.33      3.21 o
  -6   4  18        1.51        0.12      2.69 o
  -5   4  18      136.20      147.71      5.41 o
  -4   4  18        0.89       -2.39      2.39 o
  -3   4  18        0.99       -2.30      2.30 o
  -2   4  18      196.55      191.71      6.16 o
  -1   4  18        6.51        5.48      2.63 o
   0   4  18        4.09        5.67      2.40 o
   1   4  18       41.95       38.55      5.42 o
   2   4  18       17.86       19.52      4.53 o
   3   4  18        1.62        3.00      3.85 o
   4   4  18       29.57       31.17      6.83 o
   5   4  18       16.59       22.34      5.09 o
   6   4  18       10.12       14.19      7.50 o
   7   4  18        0.02        4.02      6.70 o
   8   4  18       22.96       22.91      5.91 o
   9   4  18        3.63        7.23      5.40 o
 -10   5  18        2.92       -5.62      7.26 o
  -9   5  18       24.09       28.07      4.56 o
  -8   5  18        0.33        0.30      4.52 o
  -7   5  18        0.78        2.36      2.94 o
  -6   5  18       45.47       54.32      3.98 o
  -5   5  18        2.19       -1.12      2.54 o
  -4   5  18        6.78        4.36      2.56 o
  -3   5  18        0.54       -2.25      2.25 o
  -2   5  18       59.92       56.50      3.87 o
  -1   5  18      247.45      250.58      8.67 o
   0   5  18      126.68      139.54      9.41 o
   1   5  18       64.62       57.73      4.68 o
   2   5  18        1.51       -3.20      3.20 o
   3   5  18        1.16       -0.25      3.41 o
   4   5  18       12.97       13.57      4.30 o
   5   5  18        9.68       -5.89      5.89 o
   6   5  18        9.34       10.71      7.77 o
   7   5  18        3.10        5.89      7.77 o
   8   5  18        2.26       -0.55      4.69 o
  -9   6  18        0.12        0.66      4.37 o
  -8   6  18       18.13       18.50      4.14 o
  -7   6  18        0.18       -3.26      3.26 o
  -6   6  18       36.30       49.29      7.85 o
  -5   6  18        0.10       -1.41      2.61 o
  -4   6  18       20.23       23.99      3.13 o
  -3   6  18        0.88       -3.44      6.49 o
  -2   6  18       96.70       92.11      5.80 o
  -1   6  18       35.73       25.24      4.14 o
   0   6  18        0.26        0.55      3.10 o
   1   6  18       15.30       14.31      3.58 o
   2   6  18       30.42       21.55      4.26 o
   3   6  18        0.36        3.37      6.56 o
   4   6  18        8.63        4.29      6.43 o
   5   6  18        9.02        1.87      6.96 o
   6   6  18       33.95       42.58      9.91 o
   7   6  18        2.81       -7.23      7.23 o
  -8   7  18        0.99       -2.61      3.62 o
  -7   7  18       18.54       28.38      4.30 o
  -6   7  18        9.68       10.92      4.56 o
  -5   7  18        7.59        3.01      4.20 o
  -4   7  18       20.86       13.72      4.24 o
  -3   7  18       13.84        8.39      4.75 o
  -2   7  18        9.32       11.13      4.75 o
  -1   7  18        9.49        8.63      3.55 o
   0   7  18        4.25       -1.24      3.04 o
   1   7  18        0.00       -2.63      2.80 o
   2   7  18       28.15       24.83      7.23 o
   3   7  18       26.77       34.28      8.30 o
   4   7  18        1.05        2.14      6.16 o
   5   7  18        0.15        3.75      6.96 o
   6   7  18       14.48        6.70      7.50 o
   7   7  18        0.62        0.00      8.03 o
  -7   8  18        6.11       10.47      5.44 o
  -6   8  18        1.08       -4.19      4.19 o
  -5   8  18        0.72        0.48      4.35 o
  -4   8  18        0.09        8.05      4.89 o
  -3   8  18        6.66       11.73      4.99 o
  -2   8  18        1.82        1.48      4.63 o
  -1   8  18        0.01       -4.27      4.30 o
   0   8  18        3.21        4.02      4.50 o
   1   8  18       25.31       28.37      7.23 o
   2   8  18       30.19       28.11      5.67 o
   3   8  18        2.63        2.14      6.43 o
   4   8  18        9.92        4.29      7.23 o
   5   8  18       10.82       12.86      7.50 o
   6   8  18       10.90        8.57      8.30 o
  -6   9  18        2.97        3.29      4.65 o
  -5   9  18        1.35       10.45      5.62 o
  -4   9  18        0.16       -0.80      5.03 o
  -3   9  18        1.05        0.12      4.89 o
  -2   9  18        8.81        8.75      5.34 o
  -1   9  18        2.10        0.97      7.10 o
   0   9  18        7.37        3.81      5.02 o
   1   9  18        0.70       -1.04      4.53 o
   2   9  18        2.71       -1.12      4.95 o
   3   9  18        0.00        8.84      7.23 o
   4   9  18        2.28       13.12      8.03 o
  -4  10  18        3.57       13.66      7.23 o
  -3  10  18        1.90        1.55      8.57 o
  -2  10  18        0.23       -0.13      5.05 o
  -1  10  18        0.82       -4.70      4.70 o
   0  10  18        1.94        2.62      5.64 o
   1  10  18        4.31        3.36      5.26 o
   2  10  18        0.87       -3.64      3.81 o
 -11   1  19       14.74       22.09      5.67 o
 -10   1  19       14.68       18.37      4.87 o
  -9   1  19        4.07        3.38      3.58 o
  -8   1  19        4.76        8.39      3.62 o
  -7   1  19        0.66       -2.09      3.11 o
  -6   1  19       50.20       50.86      3.96 o
  -5   1  19        0.55        0.55      2.68 o
  -4   1  19       82.93       78.32      4.59 o
  -3   1  19        0.25        0.58      2.35 o
  -2   1  19      210.21      186.89      5.32 o
  -1   1  19       97.75      102.16      4.33 o
   0   1  19       16.34       21.25      3.05 o
   1   1  19       20.07       17.68      3.13 o
   2   1  19       28.79       29.30      3.34 o
   3   1  19        1.49        2.96      2.53 o
   4   1  19        8.74        8.60      2.89 o
   5   1  19        3.27       -2.19      2.74 o
   6   1  19        6.16       10.78      3.22 o
   7   1  19        0.02        8.31      4.91 o
   8   1  19        5.36        9.64      7.50 o
   9   1  19        0.11       -6.43      6.43 o
 -10   2  19       13.28       12.98      4.42 o
  -9   2  19        0.41       -2.24      3.44 o
  -8   2  19        0.98       -3.63      3.63 o
  -7   2  19        3.06       -1.28      2.92 o
  -6   2  19       34.02       35.35      4.04 o
  -5   2  19      168.11      168.17      5.88 o
  -4   2  19       18.85       25.30      4.32 o
  -3   2  19        1.70        0.05      2.52 o
  -2   2  19       46.97       44.34      3.36 o
  -1   2  19       16.62       11.41      2.61 o
   0   2  19       34.78       39.03      3.44 o
   1   2  19      196.17      178.56      6.17 o
   2   2  19       20.89       30.12      3.44 o
   3   2  19       27.96       25.56      3.35 o
   4   2  19        3.10        1.35      2.68 o
   5   2  19        0.00        1.59      3.53 o
   6   2  19       54.54       62.03      7.05 o
   7   2  19        0.78        1.58      4.99 o
   8   2  19        0.00       -1.07      7.23 o
   9   2  19        5.05       -6.96      6.96 o
 -10   3  19        0.28        0.77      4.07 o
  -9   3  19       11.43       16.12      4.66 o
  -8   3  19       20.24       19.83      5.80 o
  -7   3  19        1.51        1.10      2.84 o
  -6   3  19       97.35      105.56      4.98 o
  -5   3  19      125.73      126.37      6.40 o
  -4   3  19        0.00       -1.20      2.52 o
  -3   3  19       29.13       26.40      3.10 o
  -2   3  19        3.16        1.14      2.78 o
  -1   3  19        2.54       -0.21      2.43 o
   0   3  19      427.93      430.95     10.56 o
   1   3  19       35.48       29.55      3.89 o
   2   3  19      321.19      303.33     16.20 o
   3   3  19      170.53      181.70      9.17 o
   4   3  19        2.89        4.49      4.15 o
   5   3  19       15.61       17.08      5.76 o
   6   3  19        0.80       -1.34      6.43 o
   7   3  19        1.16        7.77      7.23 o
   8   3  19        1.98        9.64      8.03 o
 -10   4  19        7.85       -0.36      4.23 o
  -9   4  19        0.81       -3.68      3.68 o
  -8   4  19        0.15       -3.06      3.06 o
  -7   4  19        0.14        3.19      3.00 o
  -6   4  19       11.08       10.73      3.17 o
  -5   4  19        3.66       11.61      3.28 o
  -4   4  19        1.44        3.80      3.07 o
  -3   4  19       10.87        7.26      2.84 o
  -2   4  19       24.97       28.61      3.37 o
  -1   4  19       24.33       20.08      3.05 o
   0   4  19        0.28       -1.79      2.33 o
   1   4  19       26.96       26.87     10.18 o
   2   4  19       11.43        7.87      4.07 o
   3   4  19       56.19       44.85      5.48 o
   4   4  19        4.24        5.89      4.12 o
   5   4  19       10.14       -3.21      5.89 o
   6   4  19        2.30        3.75      6.70 o
   7   4  19        2.96        9.64      8.03 o
   8   4  19        0.51       15.00      8.57 o
  -9   5  19        1.12        1.19      3.91 o
  -8   5  19        5.63        2.96      4.41 o
  -7   5  19        0.70        1.24      3.22 o
  -6   5  19        0.57        2.08      2.83 o
  -5   5  19        0.02       -2.48      2.48 o
  -4   5  19       15.14       21.26      3.15 o
  -3   5  19       49.67       48.87      3.79 o
  -2   5  19       79.33       69.51      7.19 o
  -1   5  19        0.15        6.94      4.17 o
   0   5  19        0.58        0.93      3.13 o
   1   5  19       37.84       47.68      4.52 o
   2   5  19        2.35       -1.90      3.88 o
   3   5  19        2.47       -1.37      3.60 o
   4   5  19       24.90       20.89      7.50 o
   5   5  19        0.27       -1.07      6.16 o
   6   5  19        4.35       13.93      7.50 o
   7   5  19        3.57       -3.75      7.50 o
   8   5  19        4.77       16.34      9.37 o
  -9   6  19        0.48       -3.94      3.94 o
  -8   6  19        0.04       -3.09      3.56 o
  -7   6  19        7.84        4.21      3.57 o
  -6   6  19        1.88       -0.47      3.16 o
  -5   6  19        3.61        5.08      3.19 o
  -4   6  19       26.11       33.95      5.95 o
  -3   6  19       29.17       33.13      5.26 o
  -2   6  19       72.35       67.29      5.45 o
  -1   6  19       21.05       23.60      3.99 o
   0   6  19        1.45        3.54      3.34 o
   1   6  19        5.14        2.54      3.23 o
   2   6  19        3.77        2.68      5.62 o
   3   6  19       18.54       31.34      7.50 o
   4   6  19        5.38       -0.54      6.70 o
   5   6  19        7.97       10.18      7.77 o
   6   6  19       13.21       21.16      8.57 o
   7   6  19        0.29        3.75      8.30 o
  -8   7  19        1.81       -3.67      3.67 o
  -7   7  19        3.95       -1.82      4.59 o
  -6   7  19        1.16        8.35      4.78 o
  -5   7  19        1.02       -3.23      3.93 o
  -4   7  19        4.80        5.61      4.81 o
  -3   7  19        2.64        7.76      5.36 o
  -2   7  19        0.80        1.28      4.34 o
  -1   7  19        6.05        9.90      6.29 o
   0   7  19       17.29       19.24      5.34 o
   1   7  19        2.24       -1.04      4.18 o
   2   7  19        0.05       -2.68      5.89 o
   3   7  19       15.22        8.30      6.70 o
   4   7  19        0.02       -0.80      6.70 o
   5   7  19        3.90       -4.55      6.43 o
   6   7  19        0.11        4.55      7.77 o
  -7   8  19        0.13       -9.64      9.64 o
  -6   8  19        2.02        7.08      7.92 o
  -5   8  19       24.64       41.29      6.93 o
  -4   8  19       18.31       29.30      6.24 o
  -3   8  19       14.55       16.81      7.23 o
  -2   8  19       33.59       34.37      6.09 o
  -1   8  19        1.30       -3.92      4.42 o
   0   8  19        1.27        5.22      6.83 o
   1   8  19        0.12        4.18      4.72 o
   2   8  19       18.12       12.32      7.23 o
   3   8  19        1.06        0.54      6.43 o
   4   8  19        0.92       -1.34      6.16 o
   5   8  19        2.92       -5.62      7.23 o
  -5   9  19        0.96        3.77      5.61 o
  -4   9  19        7.55       11.51      6.19 o
  -3   9  19        9.57        1.06      5.19 o
  -2   9  19        3.64       -2.01      8.17 o
  -1   9  19       11.08       12.89      5.79 o
   0   9  19        2.62       10.58      5.65 o
   1   9  19        2.05       -0.54      5.14 o
   2   9  19        0.02        5.04      5.34 o
   3   9  19        4.67        8.30      7.50 o
  -2  10  19        2.01        2.02      5.50 o
  -1  10  19        0.20       -3.60      5.30 o
   0  10  19        2.27        3.73      5.53 o
 -10   0  20        3.87        1.70      5.39 o
  -9   0  20        0.06       11.66      7.90 o
  -8   0  20        0.13       -3.66      4.79 o
  -7   0  20        0.20       -4.41      4.41 o
  -6   0  20        7.79        4.00      4.38 o
  -5   0  20       78.71       50.89      6.08 o
  -4   0  20       99.91       97.57      6.07 o
  -3   0  20      262.98      264.42      9.17 o
  -2   0  20      136.55      101.82      7.69 o
  -1   0  20       82.44       76.69      7.10 o
   0   0  20       24.15       19.35      4.44 o
   1   0  20       89.27       81.94      6.43 o
   2   0  20        1.89        4.61      3.80 o
   3   0  20       97.30       79.37      6.48 o
   4   0  20       42.58       34.37      5.21 o
   5   0  20        4.79        1.00      3.99 o
   6   0  20       13.88       28.57      5.48 o
   7   0  20        0.53        6.70      6.96 o
 -10   1  20        0.03       -5.66      5.66 o
  -9   1  20        0.22        1.18      3.59 o
  -8   1  20        1.47        3.89      3.60 o
  -7   1  20        0.46       -3.87      3.87 o
  -6   1  20       10.17       15.71      3.51 o
  -5   1  20        5.23       12.87      3.13 o
  -4   1  20       11.13       -1.59      2.55 o
  -3   1  20        1.02        0.95      2.40 o
  -2   1  20       77.11       70.13      3.92 o
  -1   1  20        1.00        1.30      4.47 o
   0   1  20       50.90       58.57      4.07 o
   1   1  20        6.30        2.96      2.70 o
   2   1  20       33.47       36.75      3.64 o
   3   1  20       15.51       12.42      3.17 o
   4   1  20      121.63      124.19      5.63 o
   5   1  20        3.26        6.54      3.79 o
   6   1  20        6.31        6.88      3.59 o
   7   1  20        6.59       12.59      7.23 o
   8   1  20        5.09        6.96      7.50 o
 -10   2  20        0.06       -4.21      4.21 o
  -9   2  20        1.57       -3.30      5.32 o
  -8   2  20        6.34        3.59      5.19 o
  -7   2  20       47.34       54.58      7.27 o
  -6   2  20        0.52        5.23      2.99 o
  -5   2  20       98.86       98.78      5.42 o
  -4   2  20       28.00       26.83      3.27 o
  -3   2  20        1.99       -2.41      2.41 o
  -2   2  20       75.20       82.26      4.56 o
  -1   2  20       38.62       45.65      4.19 o
   0   2  20       18.52       16.03      3.12 o
   1   2  20        3.64        1.37      3.14 o
   2   2  20       20.47       21.90      3.39 o
   3   2  20        4.36       10.77      4.45 o
   4   2  20        2.30       -1.28      2.72 o
   5   2  20        0.20       -3.48      4.15 o
   6   2  20       23.76       23.42      5.79 o
   7   2  20        0.93        0.00      6.96 o
   8   2  20        1.54       -0.80      7.50 o
 -10   3  20        0.05       -2.72      5.85 o
  -9   3  20        0.66        1.68      8.17 o
  -8   3  20        0.54        0.62      3.55 o
  -7   3  20       10.75       10.12      3.57 o
  -6   3  20       29.83       27.35      3.59 o
  -5   3  20       18.21       14.64      3.46 o
  -4   3  20        8.21        5.36      3.83 o
  -3   3  20       37.85       43.33      3.86 o
  -2   3  20        6.45        5.82      2.75 o
  -1   3  20       16.66       19.87      3.14 o
   0   3  20        0.58        0.73      2.78 o
   1   3  20        0.70       -2.81      2.81 o
   2   3  20        5.03        7.61      3.70 o
   3   3  20       21.41       18.82      7.37 o
   4   3  20        0.82       -0.38      3.92 o
   5   3  20        0.67       -4.82      5.89 o
   6   3  20        3.32        0.00      5.89 o
   7   3  20        0.01       -6.70      6.70 o
   8   3  20       15.76       27.59      9.64 o
  -9   4  20        4.88        9.53      5.80 o
  -8   4  20        7.48        7.01      4.52 o
  -7   4  20       37.41       38.98      4.25 o
  -6   4  20        0.94        1.65      2.88 o
  -5   4  20        5.98        0.97      2.83 o
  -4   4  20        8.25        5.14      2.98 o
  -3   4  20       15.52       16.76      4.41 o
  -2   4  20       50.29       54.81      5.26 o
  -1   4  20       16.15       27.45      3.22 o
   0   4  20       19.58       27.67      4.99 o
   1   4  20       12.87       16.15      4.38 o
   2   4  20        0.13       -4.24      4.69 o
   3   4  20       62.29       61.69      6.05 o
   4   4  20        9.98       15.00      6.96 o
   5   4  20       15.94       25.18      7.77 o
   6   4  20        1.00       -4.29      6.70 o
   7   4  20       21.72       38.03      9.37 o
  -9   5  20        2.49       -2.70      3.86 o
  -8   5  20       22.08       31.14      4.57 o
  -7   5  20        0.02       -4.56      4.56 o
  -6   5  20       11.20       10.03      3.48 o
  -5   5  20        5.51        0.38      3.49 o
  -4   5  20        1.11        5.26      3.07 o
  -3   5  20       12.12        6.52      5.03 o
  -2   5  20        0.01       -3.15      3.17 o
  -1   5  20        3.65        5.70      3.93 o
   0   5  20        1.53        1.80      3.74 o
   1   5  20        0.00        0.76      3.77 o
   2   5  20        0.06        0.54      5.89 o
   3   5  20        0.17       -5.62      5.62 o
   4   5  20        6.67       18.48      7.23 o
   5   5  20       26.98       29.73      8.30 o
   6   5  20       15.22       24.37      9.11 o
   7   5  20        8.29        1.87      7.50 o
  -8   6  20        6.55        3.11      4.03 o
  -7   6  20        8.94        1.84      4.37 o
  -6   6  20        7.46        3.75      4.18 o
  -5   6  20        0.00       -4.23      4.23 o
  -4   6  20        3.96       12.59      5.10 o
  -3   6  20        8.02        7.14      4.58 o
  -2   6  20       10.92       13.57      4.75 o
  -1   6  20       26.14       32.07      6.70 o
   0   6  20        1.06       -2.72      3.91 o
   1   6  20       15.50       17.94      6.70 o
   2   6  20        1.36        2.95      5.89 o
   3   6  20        0.13       -2.14      5.62 o
   4   6  20       39.57       32.94      8.57 o
   5   6  20       17.53       22.50      8.84 o
   6   6  20        2.19       12.86      8.57 o
  -7   7  20        3.16        1.79      5.18 o
  -6   7  20        1.88        3.06      6.29 o
  -5   7  20        0.47        4.45      5.10 o
  -4   7  20        0.19       -2.95      4.58 o
  -3   7  20        0.02        5.55      4.86 o
  -2   7  20       15.33       26.51      9.11 o
  -1   7  20       18.65       25.51      5.53 o
   0   7  20       17.02       20.09      5.21 o
   1   7  20        3.88        9.11      6.43 o
   2   7  20       40.79       51.96      8.57 o
   3   7  20        6.79        5.89      6.16 o
   4   7  20        8.58       20.35      7.77 o
   5   7  20       16.40       16.61      8.84 o
  -6   8  20        8.54       19.31      6.39 o
  -5   8  20        0.65        6.28     14.86 o
  -4   8  20        0.24        3.11      5.23 o
  -3   8  20        0.06       -0.90      5.22 o
  -2   8  20        0.16        1.64      6.70 o
  -1   8  20        2.09       -1.43      4.83 o
   0   8  20       15.91       20.86      6.70 o
   1   8  20       42.87       47.03      8.84 o
   2   8  20        7.11       10.71      7.50 o
   3   8  20       20.95       30.26      8.57 o
   4   8  20       14.04       24.91      8.84 o
  -4   9  20        1.30       -0.32      5.59 o
  -3   9  20        0.78       -0.25      5.36 o
  -2   9  20        5.89        1.14      5.89 o
  -1   9  20        0.17        2.43      5.19 o
   0   9  20       17.90       20.96      6.11 o
   1   9  20        1.90       13.65      5.73 o
   2   9  20        3.73        9.91      7.23 o
 -10   1  21        6.73        5.62      4.45 o
  -9   1  21       17.79       15.85      4.39 o
  -8   1  21        0.92       -3.44      3.44 o
  -7   1  21        6.67        7.93      3.64 o
  -6   1  21        2.69        2.21      3.28 o
  -5   1  21        1.09        3.08      3.36 o
  -4   1  21       11.33        6.37      3.74 o
  -3   1  21       50.99       53.52      4.23 o
  -2   1  21       30.64       45.30      4.95 o
  -1   1  21       68.43       67.49      4.41 o
   0   1  21       17.68       21.56      3.39 o
   1   1  21       24.40       20.12      3.35 o
   2   1  21       35.59       23.68      3.40 o
   3   1  21        1.48       -0.86      2.78 o
   4   1  21        0.50       -0.46      2.76 o
   5   1  21        1.14        0.37      3.29 o
   6   1  21       18.47       12.32      7.23 o
   7   1  21        8.05        6.70      7.23 o
   8   1  21        0.12        3.21      7.50 o
 -10   2  21        4.73        3.03      4.64 o
  -9   2  21        4.67        6.59      4.48 o
  -8   2  21       11.82        8.20      3.85 o
  -7   2  21        5.74        6.72      8.04 o
  -6   2  21        9.41       11.25      3.45 o
  -5   2  21        0.02        2.70      3.05 o
  -4   2  21       58.84       63.89      6.63 o
  -3   2  21        4.70       -1.43      2.93 o
  -2   2  21        8.90       13.82      3.17 o
  -1   2  21       14.92       15.75      3.67 o
   0   2  21      132.00      129.64      6.07 o
   1   2  21       65.16       77.84      7.55 o
   2   2  21       18.75       26.64      3.53 o
   3   2  21       15.74       10.36      3.29 o
   4   2  21        8.74       18.95      4.31 o
   5   2  21        8.54       -0.80      5.89 o
   6   2  21        6.54        6.96      6.70 o
   7   2  21        0.78        8.03      7.50 o
   8   2  21        2.46        4.82      8.30 o
  -9   3  21        0.38       -4.34      5.06 o
  -8   3  21       27.11       24.83      4.55 o
  -7   3  21        5.96        4.98      3.31 o
  -6   3  21       88.87       86.54      4.91 o
  -5   3  21       19.88       14.42      3.30 o
  -4   3  21        2.37        2.30      2.96 o
  -3   3  21        1.31       -2.50      2.79 o
  -2   3  21        3.58        6.05      2.96 o
  -1   3  21       49.23       40.44      4.13 o
   0   3  21        0.50        0.49      3.03 o
   1   3  21       11.87       11.25      3.49 o
   2   3  21       81.84       89.22      6.98 o
   3   3  21       65.93       51.43      6.15 o
   4   3  21        2.02        9.91      6.43 o
   5   3  21        1.12        2.41      6.70 o
   6   3  21        8.05        8.03      7.23 o
   7   3  21        3.76       23.03      8.57 o
  -9   4  21       15.78       22.87      4.94 o
  -8   4  21        7.28        9.84      4.18 o
  -7   4  21        0.48       -1.06      3.41 o
  -6   4  21        7.06        4.60      4.02 o
  -5   4  21       14.33       14.18      3.19 o
  -4   4  21        7.19        4.70      2.98 o
  -3   4  21       12.40       16.70      3.34 o
  -2   4  21        0.42       -2.56      2.61 o
  -1   4  21       36.88       41.10      4.14 o
   0   4  21       16.09       11.47      7.90 o
   1   4  21        1.66        4.65      4.07 o
   2   4  21        0.88        4.55      5.62 o
   3   4  21        0.98        5.09      6.16 o
   4   4  21        4.97        4.82      6.43 o
   5   4  21        3.43        5.62      6.96 o
   6   4  21        0.42       -2.14      6.96 o
   7   4  21        1.22       -7.23      7.23 o
  -8   5  21        0.00       -1.24      3.81 o
  -7   5  21       20.11       24.22      9.51 o
  -6   5  21        0.11        0.42      3.75 o
  -5   5  21        0.03       -2.20      3.37 o
  -4   5  21       37.55       32.81      4.70 o
  -3   5  21       13.57       18.10      5.30 o
  -2   5  21       17.37       16.52      5.00 o
  -1   5  21        0.91        8.36      4.69 o
   0   5  21        8.19       11.25      6.43 o
   1   5  21        3.30       -0.80      5.62 o
   2   5  21       22.99       19.82      6.96 o
   3   5  21        4.72        9.37      6.70 o
   4   5  21        1.83       -6.16      6.16 o
   5   5  21       12.08       -1.87      6.70 o
   6   5  21        0.40        0.00      7.77 o
  -7   6  21        0.36       -3.54      3.54 o
  -6   6  21        9.52        4.47      5.55 o
  -5   6  21        1.56        2.24      5.00 o
  -4   6  21        0.00        4.94      5.03 o
  -3   6  21        4.48        3.32      5.05 o
  -2   6  21       56.55       58.26      6.82 o
  -1   6  21        1.83       -2.05      4.38 o
   0   6  21       14.29       12.05      6.70 o
   1   6  21        0.84        1.34      6.16 o
   2   6  21        6.37        6.70      6.16 o
   3   6  21        0.12        2.41      6.70 o
   4   6  21        0.26        2.41      6.96 o
   5   6  21        7.83       10.71      8.03 o
  -6   7  21       10.84       14.48      5.79 o
  -5   7  21        0.65       -0.56      7.77 o
  -4   7  21        7.35       14.88      5.59 o
  -3   7  21        3.55        3.28      5.76 o
  -2   7  21        0.01        6.56     10.85 o
  -1   7  21        0.01        0.41      6.03 o
   0   7  21        4.20        6.70      6.70 o
   1   7  21        9.64        8.84      6.96 o
   2   7  21       10.34       14.46      7.23 o
   3   7  21        1.09       12.32      7.50 o
   4   7  21        5.58       21.43      8.30 o
  -5   8  21        0.04        2.81      5.47 o
  -4   8  21        0.10       -0.01      5.23 o
  -3   8  21        0.32       -1.80      5.14 o
  -2   8  21       15.29        6.68     10.85 o
  -1   8  21        5.78        5.09      7.10 o
   0   8  21        0.68        0.34      5.20 o
   1   8  21        4.95       11.78      7.23 o
   2   8  21        1.18       10.98      7.50 o
   3   8  21       22.11       15.27      8.03 o
  -2   9  21        5.22       11.96      5.84 o
  -1   9  21        6.19       11.10      6.11 o
   0   9  21        0.62        2.31      5.45 o
  -9   0  22        1.05        4.32      6.16 o
  -8   0  22        0.09       -1.89      5.19 o
  -7   0  22        0.01        1.58      6.96 o
  -6   0  22       54.86       49.24      6.73 o
  -5   0  22       18.17       24.94      5.89 o
  -4   0  22        2.40        3.21      4.50 o
  -3   0  22        1.66       -1.82      4.18 o
  -2   0  22       10.09        9.45      4.50 o
  -1   0  22       18.05       24.44      4.89 o
   0   0  22        0.00        4.79      4.21 o
   1   0  22       26.53       26.37      6.03 o
   2   0  22       38.97       38.66      6.56 o
   3   0  22       11.46       14.66      4.69 o
   4   0  22       20.49       34.55      5.66 o
   5   0  22       23.67       30.53      7.23 o
   6   0  22       67.27       65.89      9.11 o
  -9   1  22        0.52       -5.68      5.68 o
  -8   1  22        3.52        4.14      3.97 o
  -7   1  22        1.34       -1.22      3.51 o
  -6   1  22       26.87       28.96      4.48 o
  -5   1  22       52.90       57.45      4.74 o
  -4   1  22        0.41       -2.86      2.92 o
  -3   1  22        2.13       -2.28      3.13 o
  -2   1  22       13.41        8.65      5.95 o
  -1   1  22        8.76        8.16      3.07 o
   0   1  22       50.16       46.33      4.08 o
   1   1  22       12.90       19.64      3.47 o
   2   1  22      122.10      150.74      7.76 o
   3   1  22      110.33      106.91      5.43 o
   4   1  22        5.29        5.55      3.51 o
   5   1  22        7.12       19.59      4.27 o
   6   1  22        1.82        9.37      6.96 o
   7   1  22        3.61       13.66      8.30 o
  -9   2  22        0.09       -1.08      4.17 o
  -8   2  22        0.63        3.98      3.96 o
  -7   2  22        1.42       -3.52      3.52 o
  -6   2  22       12.89       11.04      3.42 o
  -5   2  22       19.87       15.07      3.41 o
  -4   2  22        2.84        1.75      3.06 o
  -3   2  22       23.30        8.38      3.22 o
  -2   2  22       67.00       66.79      4.83 o
  -1   2  22        0.01        0.82      3.11 o
   0   2  22        3.09        2.92      3.23 o
   1   2  22        0.12       -0.70      3.75 o
   2   2  22        1.86        2.88      3.23 o
   3   2  22        2.58        4.63      3.38 o
   4   2  22        1.44        0.80      5.89 o
   5   2  22       12.32       17.14      6.96 o
   6   2  22       23.23       40.98      8.84 o
   7   2  22        2.93        3.48      7.23 o
  -9   3  22        1.79       -0.77      4.14 o
  -8   3  22        2.94       10.39      4.15 o
  -7   3  22        1.91       10.31      3.93 o
  -6   3  22        1.00       -0.57      3.32 o
  -5   3  22        3.88        5.95      3.30 o
  -4   3  22        0.63       -0.67      2.97 o
  -3   3  22        1.22       -2.75      2.75 o
  -2   3  22        3.73        0.76      3.10 o
  -1   3  22        3.52        2.27      2.97 o
   0   3  22        2.35       -0.94      3.01 o
   1   3  22        6.61        0.85      4.15 o
   2   3  22        0.29        4.82      6.16 o
   3   3  22       19.96       31.87      7.23 o
   4   3  22        1.49        6.43      6.70 o
   5   3  22        2.33       10.98      7.23 o
   6   3  22        0.09       -1.07      7.23 o
   7   3  22        0.00       -0.80      7.50 o
  -8   4  22        0.10       -0.45      3.88 o
  -7   4  22       10.65        6.73      3.90 o
  -6   4  22        3.19        4.85      3.62 o
  -5   4  22        2.02        5.56      4.56 o
  -4   4  22        0.30        2.56      3.45 o
  -3   4  22        5.87        7.87      3.09 o
  -2   4  22        0.22        1.00      5.26 o
  -1   4  22       11.67       12.11      8.70 o
   0   4  22        0.18        0.54      5.89 o
   1   4  22        0.12        1.87      5.62 o
   2   4  22       20.61       17.14      6.96 o
   3   4  22        0.47        9.37      6.70 o
   4   4  22        0.97        0.54      5.89 o
   5   4  22        0.80       -6.16      6.16 o
   6   4  22        7.22        5.89      7.77 o
  -8   5  22        7.72        7.42      5.82 o
  -7   5  22        0.47       -2.89      3.76 o
  -6   5  22        9.77        7.91      4.04 o
  -5   5  22        5.49       -1.27      4.56 o
  -4   5  22        0.59        3.44      3.53 o
  -3   5  22        8.29       11.09      4.90 o
  -2   5  22        0.98       -1.50     11.65 o
  -1   5  22        2.41       -5.36      5.36 o
   0   5  22        0.06        2.14      6.16 o
   1   5  22        2.48       -3.75      5.89 o
   2   5  22        4.90        4.82      6.43 o
   3   5  22        0.06       11.52      7.23 o
   4   5  22       15.92       11.25      7.50 o
   5   5  22       17.20       22.23      8.57 o
  -7   6  22        8.21        7.96      5.92 o
  -6   6  22        0.43       10.12      5.82 o
  -5   6  22        0.04       -0.59      4.50 o
  -4   6  22       11.16       16.77      5.79 o
  -3   6  22       11.69       19.21      5.70 o
  -2   6  22        0.36       -3.96      5.36 o
  -1   6  22        2.90        2.68      5.89 o
   0   6  22        1.99        4.82      5.89 o
   1   6  22        0.09        4.29      6.43 o
   2   6  22        9.00       13.39      7.23 o
   3   6  22       23.67       28.12      8.30 o
   4   6  22        4.42       -0.27      6.96 o
   5   6  22        8.06       10.71      8.30 o
  -6   7  22       19.51       39.37     12.86 o
  -5   7  22        0.07        0.59      5.49 o
  -4   7  22        6.22       13.89      5.99 o
  -3   7  22       14.13       12.40      6.16 o
  -2   7  22       11.84       13.00     10.31 o
  -1   7  22        4.37        4.21      5.14 o
   0   7  22        0.01        5.09      5.89 o
   1   7  22       12.88       14.19      7.77 o
   2   7  22        4.38        4.55      6.70 o
   3   7  22        2.56        1.87      6.96 o
  -4   8  22        2.83       12.72     13.12 o
  -3   8  22        0.10       -0.75      5.43 o
  -2   8  22        6.78        8.78      5.84 o
  -1   8  22        1.20        0.27      5.14 o
   0   8  22        4.23        1.34      6.96 o
   1   8  22        0.77        0.00      6.70 o
  -9   1  23        2.53       -2.20      6.26 o
  -8   1  23        5.77        1.72      5.06 o
  -7   1  23        0.05       -2.10      3.64 o
  -6   1  23        4.70       11.03      4.52 o
  -5   1  23       21.05       25.53      4.40 o
  -4   1  23        1.83       -1.09      3.45 o
  -3   1  23        4.55       -4.89      4.89 o
  -2   1  23        4.78        9.99      3.67 o
  -1   1  23        3.52        4.32      3.30 o
   0   1  23        0.04        2.92      3.32 o
   1   1  23        0.30       -2.16      4.25 o
   2   1  23        5.12       13.91      3.49 o
   3   1  23       13.19       18.46      4.12 o
   4   1  23        1.39        4.35      3.55 o
   5   1  23        5.49       18.75      6.70 o
   6   1  23        5.48       19.28      8.03 o
  -8   2  23       29.37       43.34      5.15 o
  -7   2  23       33.18       28.78      4.64 o
  -6   2  23        0.85        1.46      4.56 o
  -5   2  23       19.22       23.56      5.22 o
  -4   2  23       28.75       22.81      3.85 o
  -3   2  23        0.12       -1.87      3.06 o
  -2   2  23        5.68        9.73      3.61 o
  -1   2  23        1.81       -2.88      2.88 o
   0   2  23        0.41        1.55      3.27 o
   1   2  23        6.69        8.99      3.46 o
   2   2  23        5.04       12.05      6.16 o
   3   2  23       15.57       28.12      7.50 o
   4   2  23        0.23       -5.09      6.16 o
   5   2  23        0.34       18.21      7.77 o
   6   2  23       15.18       16.07      8.57 o
  -8   3  23        0.00       -3.51      4.25 o
  -7   3  23       46.43       59.23      6.23 o
  -6   3  23        0.00       -1.22      5.97 o
  -5   3  23       27.09       45.53      8.84 o
  -4   3  23       40.64       49.71      4.83 o
  -3   3  23        7.81        7.48      3.85 o
  -2   3  23        1.68        2.13      5.11 o
  -1   3  23        2.65       -1.63      3.05 o
   0   3  23        0.20        3.59      3.92 o
   1   3  23       13.55       12.59      6.43 o
   2   3  23        0.88        4.55      6.16 o
   3   3  23       13.24       16.34      6.96 o
   4   3  23        1.61        1.87      6.43 o
   5   3  23       13.90       23.03      8.03 o
   6   3  23        2.99        4.82      7.50 o
  -7   4  23        8.13        2.77      4.25 o
  -6   4  23       31.56       39.77      5.14 o
  -5   4  23       24.94       36.30      9.38 o
  -4   4  23        0.19       -1.17      3.51 o
  -3   4  23        0.00       -1.30      5.10 o
  -2   4  23        0.17       -2.95      5.36 o
  -1   4  23        1.84        4.02      6.16 o
   0   4  23        0.16        1.07      5.36 o
   1   4  23        0.78        6.96      5.89 o
   2   4  23        5.05        2.14      6.16 o
   3   4  23        0.52       -3.75      5.89 o
   4   4  23        0.55       -0.54      6.70 o
   5   4  23        2.09       -2.95      6.70 o
  -7   5  23        2.54        2.47      4.27 o
  -6   5  23        3.18        7.52      6.75 o
  -5   5  23       24.42       35.92      5.42 o
  -4   5  23        0.02       -0.47      4.81 o
  -3   5  23       15.27       11.00      5.39 o
  -2   5  23        1.03        3.48      6.43 o
  -1   5  23        0.11       -2.68      5.36 o
   0   5  23        0.14        2.68      6.70 o
   1   5  23        1.11        7.23      6.70 o
   2   5  23        1.71       -3.75      6.43 o
   3   5  23        2.12       -4.02      6.43 o
   4   5  23        7.38       14.46      7.23 o
   5   5  23        0.14        6.96      8.03 o
  -6   6  23        1.09        5.30      5.72 o
  -5   6  23        0.46        3.21      5.75 o
  -4   6  23        0.06        3.81      5.30 o
  -3   6  23        3.79        1.79     11.92 o
  -2   6  23        7.43        5.89      6.43 o
  -1   6  23       23.34       38.84      8.30 o
   0   6  23       10.87       11.52      7.23 o
   1   6  23       11.09       -0.27      5.89 o
   2   6  23        3.18        9.11      6.70 o
   3   6  23        1.05       -2.95      6.96 o
   4   6  23        1.59       -6.70      6.70 o
  -4   7  23        0.71        3.31      7.23 o
  -3   7  23        0.82        0.53     18.48 o
  -2   7  23        1.15       12.01      5.55 o
  -1   7  23        2.25        4.82      6.70 o
   0   7  23        9.51        7.23      7.23 o
   1   7  23        9.31        2.41      6.96 o
   2   7  23        3.41        6.96      7.77 o
  -8   0  24       14.61       28.46      7.02 o
  -7   0  24        2.45        7.31      5.82 o
  -6   0  24       29.85       31.52      6.49 o
  -5   0  24       12.16        8.30      6.16 o
  -4   0  24        0.59       -0.27      5.36 o
  -3   0  24       32.65       47.67      7.50 o
  -2   0  24       10.24       17.87      5.14 o
  -1   0  24        1.60       -3.74      4.25 o
   0   0  24       71.58       75.11      7.01 o
   1   0  24       22.46       36.60      5.79 o
   2   0  24       64.71       68.42      6.89 o
   3   0  24       50.27       64.81      8.84 o
   4   0  24        0.10       -5.09      5.62 o
   5   0  24       42.89       51.69      8.57 o
  -8   1  24        1.25       -4.04      4.04 o
  -7   1  24        0.10       -2.88      3.85 o
  -6   1  24        3.21        3.08      4.09 o
  -5   1  24        2.70        5.09      4.36 o
  -4   1  24        0.05        4.82      4.17 o
  -3   1  24        2.44        1.82      3.45 o
  -2   1  24        0.26        2.36      3.39 o
  -1   1  24       20.62       18.38      3.99 o
   0   1  24        0.11        0.72      5.41 o
   1   1  24       26.43       25.39      7.84 o
   2   1  24        1.38        0.36      3.58 o
   3   1  24        0.91        1.85      3.72 o
   4   1  24        0.10        4.55      6.16 o
   5   1  24        2.09        5.62      6.96 o
   6   1  24       34.01       61.87      9.91 o
  -8   2  24        0.27        4.91      4.33 o
  -7   2  24       17.04       15.07      6.42 o
  -6   2  24       15.48       18.85      4.56 o
  -5   2  24        1.10       -1.91      3.52 o
  -4   2  24        5.59        4.78      3.81 o
  -3   2  24        1.08       -2.44      3.40 o
  -2   2  24        0.04        2.45      3.48 o
  -1   2  24        0.97       -0.23      3.23 o
   0   2  24        2.04       -0.98      8.30 o
   1   2  24        0.63        2.65      3.96 o
   2   2  24        0.00        9.64      6.16 o
   3   2  24        0.17        5.36      6.43 o
   4   2  24        0.61        1.07      6.16 o
   5   2  24       17.43       19.28      8.30 o
  -7   3  24       10.95        7.09      6.60 o
  -6   3  24        1.74        2.11      4.22 o
  -5   3  24        0.81        0.18      3.81 o
  -4   3  24        0.06       -3.88      3.88 o
  -3   3  24        0.00       -3.77      3.77 o
  -2   3  24        0.11       -1.87      3.60 o
  -1   3  24       14.67       23.88      4.61 o
   0   3  24        5.79        7.77      5.89 o
   1   3  24        0.74       -5.62      5.62 o
   2   3  24       20.17       13.66      7.23 o
   3   3  24        4.61        4.29      6.43 o
   4   3  24        5.59        5.09      6.96 o
   5   3  24       12.52       27.32      8.57 o
  -7   4  24        9.02       16.27      4.68 o
  -6   4  24       38.06       38.39      7.62 o
  -5   4  24        0.50       -1.47      5.14 o
  -4   4  24        4.82       11.67      4.02 o
  -3   4  24        0.62       -3.08      3.79 o
  -2   4  24        3.48        6.70      6.70 o
  -1   4  24       14.58        6.43      6.96 o
   0   4  24        3.25       -5.36      6.16 o
   1   4  24        9.32        3.75      5.89 o
   2   4  24        0.44       -1.61      6.16 o
   3   4  24        0.18        4.82      6.70 o
   4   4  24        2.80        5.89      6.96 o
  -6   5  24        0.62       -0.42      4.89 o
  -5   5  24        3.01        5.86      5.27 o
  -4   5  24        3.39        5.24      5.10 o
  -3   5  24        2.34       -5.89      5.89 o
  -2   5  24       23.86       15.27      7.23 o
  -1   5  24        3.25        6.70      5.89 o
   0   5  24        3.24        4.82      6.96 o
   1   5  24        1.08        5.36      7.23 o
   2   5  24        0.00       13.39      7.77 o
   3   5  24        7.49       20.62      8.03 o
   4   5  24       11.64       11.78      8.30 o
  -5   6  24        2.59       -5.55      5.55 o
  -4   6  24        0.97        5.93      5.68 o
  -3   6  24        6.01       10.45      6.96 o
  -2   6  24        3.77        1.34      6.70 o
  -1   6  24        0.03       -2.68      5.62 o
   0   6  24        2.49       -2.41      6.43 o
   1   6  24        0.92       -4.29      6.43 o
   2   6  24        6.13        6.16      7.23 o
  -2   7  24        5.01        1.61      6.70 o
  -1   7  24        3.13       14.73      7.50 o
   0   7  24        7.65       16.07      8.03 o
  -7   1  25       22.95       31.35      5.27 o
  -6   1  25        0.00       -0.68      9.37 o
  -5   1  25        3.21        1.16      4.45 o
  -4   1  25        0.25       -2.60      4.69 o
  -3   1  25        7.98        8.57      4.00 o
  -2   1  25        1.70       -3.21      3.45 o
  -1   1  25        0.37        2.86      3.54 o
   0   1  25        0.41       -0.64      6.70 o
   1   1  25       13.30        5.23      6.03 o
   2   1  25        3.24        7.70      4.64 o
   3   1  25       11.23       14.01      5.02 o
   4   1  25        7.22       14.73      7.23 o
   5   1  25        2.61       12.05      7.23 o
  -7   2  25       25.76       35.56      7.34 o
  -6   2  25        3.03        5.16      4.11 o
  -5   2  25        0.18        3.49      4.34 o
  -4   2  25       15.63       16.19      5.36 o
  -3   2  25       20.27       18.32      4.80 o
  -2   2  25        5.87       12.92      4.45 o
  -1   2  25       13.23       11.48      4.34 o
   0   2  25        1.11        1.57      4.15 o
   1   2  25        8.53       15.00      4.73 o
   2   2  25       17.11       -1.34      6.16 o
   3   2  25        0.24       -1.61      6.43 o
   4   2  25        7.26        4.82      7.23 o
  -6   3  25        3.67        0.32      4.13 o
  -5   3  25        0.29        4.29      6.03 o
  -4   3  25        4.03        1.55      4.07 o
  -3   3  25        4.91        7.85      4.50 o
  -2   3  25        0.00       -0.82      4.26 o
  -1   3  25        4.59       -3.75      5.89 o
   0   3  25        4.90        3.75      6.43 o
   1   3  25        5.58       -5.09      5.89 o
   2   3  25        1.83       -5.89      5.89 o
   3   3  25        1.38       -6.70      6.70 o
   4   3  25        0.06        7.77      7.23 o
  -6   4  25        5.66        2.35      4.23 o
  -5   4  25        2.71        5.55      6.08 o
  -4   4  25        0.85        2.35      4.31 o
  -3   4  25       17.30       34.01      8.30 o
  -2   4  25        2.59        6.16      6.70 o
  -1   4  25       11.74        5.09      6.16 o
   0   4  25       26.29       31.60      8.30 o
   1   4  25        2.66        5.36      6.43 o
   2   4  25        0.18        4.82      6.43 o
   3   4  25        0.46       -4.29      6.70 o
  -5   5  25        1.47        3.98      5.19 o
  -4   5  25       10.29        1.61      6.43 o
  -3   5  25        5.89       -3.75      6.43 o
  -2   5  25       29.85       34.55      8.57 o
  -1   5  25        2.92       -5.89      6.43 o
   0   5  25        0.22       -0.80      6.96 o
   1   5  25        2.95       17.41      8.30 o
   2   5  25        3.81       13.39      8.03 o
  -3   6  25        1.25       -6.16      6.16 o
  -2   6  25        9.43        2.41      6.70 o
  -1   6  25        1.23        2.68      7.50 o
   0   6  25        3.83       -6.43      6.43 o
  -6   0  26        6.38       -1.07      6.43 o
  -5   0  26        6.83        1.87      6.43 o
  -4   0  26        0.13        1.87      6.16 o
  -3   0  26        0.29       -4.55      5.62 o
  -2   0  26        7.87        7.50      6.43 o
  -1   0  26        0.06        7.77      6.16 o
   0   0  26        0.22       -0.27      5.89 o
   1   0  26        2.32       -3.75      5.62 o
   2   0  26        2.08        4.02      7.23 o
   3   0  26        1.47        7.23      6.96 o
   4   0  26        5.73        7.23      7.50 o
  -6   1  26        1.92       -4.00      4.61 o
  -5   1  26        3.41       11.21      5.02 o
  -4   1  26        8.00       -2.06      8.30 o
  -3   1  26        0.44       -2.41      4.17 o
  -2   1  26       11.07       13.13      4.83 o
  -1   1  26        2.34        3.64      4.34 o
   0   1  26        0.08        0.20      4.07 o
   1   1  26        0.12        0.67      4.26 o
   2   1  26        2.49        4.45      4.72 o
   3   1  26        2.40       -1.07      6.43 o
   4   1  26        0.59        5.09      7.23 o
  -6   2  26        2.21       -0.44      4.64 o
  -5   2  26        0.01       -3.23      4.34 o
  -4   2  26        0.17        4.06      4.64 o
  -3   2  26       17.07       34.84      5.67 o
  -2   2  26       28.39       30.08      5.38 o
  -1   2  26        6.32       11.83      4.61 o
   0   2  26        0.03       -1.50      4.15 o
   1   2  26        3.65       13.39      7.23 o
   2   2  26       17.46       18.75      7.77 o
   3   2  26        7.14        1.87      6.70 o
  -5   3  26        0.08       -4.36      4.36 o
  -4   3  26        0.00       -0.84      8.44 o
  -3   3  26        3.47        8.62      4.34 o
  -2   3  26        3.85        8.00      4.72 o
  -1   3  26        4.02       12.05      7.23 o
   0   3  26        0.15       -1.61      6.43 o
   1   3  26        0.36        3.75      6.43 o
   2   3  26        2.40        7.77      7.23 o
   3   3  26        5.83       11.52      7.77 o
  -4   4  26        1.02       -5.89      5.89 o
  -3   4  26        0.69       -6.16      6.16 o
  -2   4  26       17.99       30.26      8.30 o
  -1   4  26        1.20        2.68      6.96 o
   0   4  26        8.54        8.30      7.23 o
   1   4  26        3.35        5.09      7.50 o
   2   4  26        9.97        7.50      7.77 o
  -2   5  26        1.39        3.48      7.23 o
  -1   5  26        2.05        1.07      7.23 o
   0   5  26        1.61        9.91      7.50 o
  -5   1  27        0.49        1.97      4.83 o
  -4   1  27        0.56       -4.26      4.26 o
  -3   1  27        2.46        9.37      7.10 o
  -2   1  27        1.32        6.63      4.64 o
  -1   1  27        0.01        8.20      5.02 o
   0   1  27        0.03       -4.26      4.26 o
   1   1  27        8.30        5.29      5.02 o
   2   1  27       25.25       45.26      9.11 o
  -4   2  27        0.24       -1.32      4.53 o
  -3   2  27        9.22       10.34      6.29 o
  -2   2  27        0.63       -3.92      8.97 o
  -1   2  27        3.67        3.83      4.61 o
   0   2  27        0.79       -2.95      6.43 o
   1   2  27        0.06       -5.89      5.89 o
   2   2  27        0.19        5.36      7.50 o
  -3   3  27        0.24       -1.14      4.64 o
  -2   3  27       10.30       14.46      7.77 o
  -1   3  27        2.07       -2.14      6.43 o
   0   3  27        0.88       10.71      7.23 o
   1   3  27        5.92        4.29      7.23 o
  -2   0  28        7.19       13.39      7.77 o
  -1   0  28        1.29        7.77      6.96 o
   0   0  28        9.80       22.77      7.77 o
  -2   1  28        0.43        0.57      7.50 o
  -1   1  28        2.97       -1.51      4.64 o
 
